# Supplementary material for: 7-Chloro­indoline-2,3-dione
Source: Acta Crystallogr Sect E Struct Rep Online. 2009 Dec 4;66(Pt 1):o25. doi: 10.1107/S1600536809051526 (PMC2980139; doi:10.1107/S1600536809051526)
Supplement: Supplementary file 2 [file e-66-00o25-Isup2.hkl]

# 
# h,k,l, Fc-squared, Fo-squared, sigma(Fo-squared) and status flag 
# 
data_I
_shelx_title ' K in P-1' 
_shelx_refln_list_code          4 
_shelx_F_calc_maximum      150.59 
_exptl_crystal_F_000       368.00 
_reflns_d_resolution_high  0.8324 
 
loop_ 
 _symmetry_equiv_pos_as_xyz 
 'x, y, z' 
 '-x, -y, -z' 
 
_cell_length_a     7.2450 
_cell_length_b     8.6080 
_cell_length_c    12.4700 
_cell_angle_alpha  86.950 
_cell_angle_beta   78.020 
_cell_angle_gamma  84.890 
 
_shelx_F_squared_multiplier     1.000 
 
loop_ 
 _refln_index_h 
 _refln_index_k 
 _refln_index_l 
 _refln_F_squared_calc 
 _refln_F_squared_meas 
 _refln_F_squared_sigma 
 _refln_observed_status 
   1   0   0      328.63      320.91      2.87 o 
   2   0   0      855.21      945.47      6.77 o 
   3   0   0     1175.12     1213.49      9.53 o 
   4   0   0       68.48       85.15      3.37 o 
   5   0   0      215.66      224.97      5.91 o 
   6   0   0        8.81       15.79      2.79 o 
   7   0   0        0.40        6.59      2.31 o 
   8   0   0        0.23        0.21      2.60 o 
  -8   1   0       28.40       26.62      4.39 o 
  -7   1   0       48.14       57.39      4.55 o 
  -6   1   0       18.94       23.91      3.22 o 
  -5   1   0        0.18        1.61      1.65 o 
  -4   1   0        7.04        4.82      1.51 o 
  -3   1   0       85.89       75.19      2.59 o 
  -2   1   0     1110.84     1066.22      0.98 o 
  -1   1   0      317.20      336.05      3.60 o 
   0   1   0        0.69        0.46      0.38 o 
   1   1   0     1874.53     2197.74     35.96 o 
   2   1   0      200.56      215.80      3.57 o 
   3   1   0      526.31      509.09      6.60 o 
   4   1   0     1054.95     1075.75     11.30 o 
   5   1   0      218.76      243.54      6.32 o 
   6   1   0      127.53      122.43      5.57 o 
   7   1   0       23.26       24.91      3.78 o 
   8   1   0       15.65       13.24      3.51 o 
  -8   2   0        4.10        5.11      3.18 o 
  -7   2   0       57.97       53.71      4.94 o 
  -6   2   0       44.80       45.97      3.81 o 
  -5   2   0        1.35        1.57      2.09 o 
  -4   2   0      181.32      166.25      4.74 o 
  -3   2   0     1362.52     1271.33     10.85 o 
  -2   2   0       65.67       75.07      2.50 o 
  -1   2   0     1709.54     1803.21      9.97 o 
   0   2   0      156.64      113.40      1.62 o 
   1   2   0     1508.78     1391.28      7.98 o 
   2   2   0     1128.40     1178.55      8.86 o 
   3   2   0       19.86       20.94      1.79 o 
   4   2   0      670.66      712.21      9.68 o 
   5   2   0        8.92        4.27      2.01 o 
   6   2   0        0.98        0.95      2.33 o 
   7   2   0       37.93       26.84      4.07 o 
   8   2   0        4.16        0.74      2.89 o 
  -7   3   0        0.02        2.68      2.99 o 
  -6   3   0       29.94       29.41      3.80 o 
  -5   3   0       55.44       71.65      4.01 o 
  -4   3   0      166.81      159.65      4.98 o 
  -3   3   0      120.04      137.78      4.15 o 
  -2   3   0       60.39       60.97      2.58 o 
  -1   3   0       13.99       11.34      1.36 o 
   0   3   0      272.17      256.78      3.89 o 
   1   3   0     1631.04     1735.31     10.42 o 
   2   3   0     1279.96     1298.06     10.11 o 
   3   3   0       46.44       53.90      2.97 o 
   4   3   0      128.96      108.60      4.34 o 
   5   3   0       12.53        8.29      2.62 o 
   6   3   0      244.01      244.59      8.01 o 
   7   3   0       51.95       65.43      4.96 o 
   8   3   0       15.24       10.20      3.63 o 
  -7   4   0       22.47       22.30      3.55 o 
  -6   4   0       77.65       78.22      4.95 o 
  -5   4   0       91.49       95.13      4.79 o 
  -4   4   0       82.39       81.67      4.12 o 
  -3   4   0       16.85       13.74      1.53 o 
  -2   4   0       10.61       13.17      1.70 o 
  -1   4   0      444.08      350.98      5.96 o 
   0   4   0      943.90     1100.94     27.48 o 
   1   4   0      515.47      497.52      6.52 o 
   2   4   0      338.83      331.78      5.77 o 
   3   4   0        2.24        1.74      1.89 o 
   4   4   0      224.25      227.59      6.30 o 
   5   4   0       91.78       77.23      4.69 o 
   6   4   0       25.15       24.14      4.17 o 
   7   4   0        3.33        1.92      3.14 o 
   8   4   0        0.89        0.53      3.27 o 
  -7   5   0        0.02        5.26      2.62 o 
  -6   5   0        1.87        1.26      3.13 o 
  -5   5   0       13.00       13.56      2.97 o 
  -4   5   0      159.27      174.45      5.99 o 
  -3   5   0        7.45        8.93      2.06 o 
  -2   5   0      425.54      411.04      7.65 o 
  -1   5   0        0.04        1.47      1.47 o 
   0   5   0     1147.09     1082.20      7.81 o 
   1   5   0      709.04      782.78      9.36 o 
   2   5   0       59.05       52.25      2.57 o 
   3   5   0       67.47       69.65      3.39 o 
   4   5   0       58.44       54.60      3.66 o 
   5   5   0      958.22      931.76     13.78 o 
   6   5   0        9.52        7.46      3.10 o 
   7   5   0       21.15       28.33      3.87 o 
  -6   6   0        1.62        2.15      2.78 o 
  -5   6   0       30.74       29.05      3.72 o 
  -4   6   0      190.65      178.91      6.59 o 
  -3   6   0      324.48      326.55      8.04 o 
  -2   6   0        1.29        3.36      1.67 o 
  -1   6   0      361.46      312.70      7.08 o 
   0   6   0       82.31       84.45      3.33 o 
   1   6   0        0.20        0.89      1.85 o 
   2   6   0      167.87      186.95      5.49 o 
   3   6   0      215.12      223.45      6.36 o 
   4   6   0       91.86       90.45      4.69 o 
   5   6   0        2.21        2.88      2.69 o 
   6   6   0        4.61       12.39      2.85 o 
   7   6   0       43.58       38.06      4.45 o 
  -5   7   0       21.53       20.96      3.53 o 
  -4   7   0       28.85       23.98      3.32 o 
  -3   7   0        1.69        2.35      1.99 o 
  -2   7   0      195.35      186.27      6.29 o 
  -1   7   0      114.90      108.30      4.70 o 
   0   7   0       90.95       74.31      4.72 o 
   1   7   0       17.96       15.18      2.58 o 
   2   7   0       85.24       66.01      4.24 o 
   3   7   0       77.41       63.36      4.18 o 
   4   7   0      189.05      165.16      6.54 o 
   5   7   0        2.90        2.02      2.51 o 
   6   7   0        1.09        1.95      2.65 o 
  -4   8   0       72.10       66.98      5.13 o 
  -3   8   0        4.45        3.52      2.39 o 
  -2   8   0       22.37       17.79      3.20 o 
  -1   8   0       36.00       28.89      3.65 o 
   0   8   0       17.45       12.77     10.66 o 
   1   8   0      166.28      159.37      6.21 o 
   2   8   0        0.38        2.61      2.64 o 
   3   8   0        0.06        2.70      2.13 o 
   4   8   0        0.56        2.83      2.27 o 
   5   8   0       52.58       54.59      4.37 o 
  -3   9   0       18.17       14.85      3.07 o 
  -2   9   0       24.32       24.79      3.31 o 
  -1   9   0       32.17       36.40      3.80 o 
   0   9   0       96.48       99.84      3.94 o 
   1   9   0       46.16       47.35      3.80 o 
   2   9   0        7.58        6.42      2.75 o 
   3   9   0        1.88        1.05      2.58 o 
   4   9   0       38.37       33.11      3.95 o 
  -1  10   0        0.13        1.24      2.45 o 
   0  10   0       12.17        0.29      4.47 o 
   1  10   0       61.14       59.82      5.03 o 
   2  10   0        8.06       10.29      3.02 o 
  -2 -10   1        6.70        2.70      3.07 o 
  -1 -10   1       23.84       21.38      2.68 o 
   0 -10   1       29.68       36.58      4.94 o 
   1 -10   1        8.59        5.21      2.41 o 
  -4  -9   1        1.80        1.24      3.17 o 
  -3  -9   1        4.73        7.57      2.84 o 
  -2  -9   1       49.36       56.38      4.71 o 
  -1  -9   1        8.72        8.67      3.01 o 
   0  -9   1       24.81       17.59      2.32 o 
   1  -9   1       23.05       24.17      3.12 o 
   2  -9   1        5.80        2.62      2.58 o 
   3  -9   1       16.81       17.48      2.82 o 
  -5  -8   1       20.88       16.45      3.75 o 
  -4  -8   1        3.29        1.89      2.68 o 
  -3  -8   1        8.49        8.49      2.84 o 
  -2  -8   1       19.73       18.55      3.13 o 
  -1  -8   1        4.69        2.34      2.34 o 
   0  -8   1       12.53       11.43      5.28 o 
   1  -8   1       86.03       76.18      1.90 o 
   2  -8   1        2.76        2.81      2.13 o 
   3  -8   1       13.94       12.68      3.23 o 
   4  -8   1        5.13        7.59      2.98 o 
  -6  -7   1        5.79        4.13      3.78 o 
  -5  -7   1        8.56       15.15      3.39 o 
  -4  -7   1      120.97      146.62      6.56 o 
  -3  -7   1       25.55       19.42      3.17 o 
  -2  -7   1      103.23       86.13      2.14 o 
  -1  -7   1      135.48      128.32      5.25 o 
   0  -7   1       42.45       42.08      2.34 o 
   1  -7   1      209.53      222.83      6.65 o 
   2  -7   1        1.25        5.20      2.15 o 
   3  -7   1        4.18        7.67      2.42 o 
   4  -7   1        0.04        2.36      2.63 o 
   5  -7   1       15.67       14.62      3.38 o 
  -7  -6   1       13.11        6.75      3.77 o 
  -6  -6   1       45.26       45.63      4.94 o 
  -5  -6   1        7.18        4.13      3.02 o 
  -4  -6   1        3.32        2.76      2.71 o 
  -3  -6   1        0.99        1.01      2.44 o 
  -2  -6   1       15.27       14.73      2.44 o 
  -1  -6   1        0.05        0.39      1.52 o 
   0  -6   1       50.66       39.00     25.41 o 
   1  -6   1        0.50        2.07      1.67 o 
   2  -6   1      476.11      483.00      9.10 o 
   3  -6   1       16.74       11.96      2.99 o 
   4  -6   1        8.58        9.85      2.97 o 
   5  -6   1       62.88       66.78      4.86 o 
   6  -6   1       27.65       24.92      4.15 o 
  -7  -5   1       98.56      109.34      6.85 o 
  -6  -5   1       26.44       28.21      4.45 o 
  -5  -5   1      166.96      175.62      7.18 o 
  -4  -5   1       17.75       15.19      3.00 o 
  -3  -5   1       34.93       32.75      2.99 o 
  -2  -5   1      733.96      764.59     10.08 o 
  -1  -5   1      119.23      107.06      3.79 o 
   0  -5   1        1.83        2.24      4.57 o 
   1  -5   1        5.29        2.01      1.48 o 
   2  -5   1       18.02       13.52      2.17 o 
   3  -5   1       39.97       36.88      3.21 o 
   4  -5   1       22.81       21.96      3.05 o 
   5  -5   1       27.86       24.34      3.31 o 
   6  -5   1       14.98       20.03      3.22 o 
   7  -5   1        1.19        1.28      2.96 o 
  -7  -4   1        0.87        6.32      3.06 o 
  -6  -4   1       11.40        8.53      3.04 o 
  -5  -4   1       62.61       65.29      4.57 o 
  -4  -4   1       61.92       56.43      3.65 o 
  -3  -4   1      400.91      393.10      7.40 o 
  -2  -4   1       69.08       68.54      3.49 o 
  -1  -4   1      418.20      360.15      1.16 o 
   0  -4   1      590.92      483.98      4.50 o 
   1  -4   1      654.21      680.48      7.97 o 
   2  -4   1      602.95      670.15      8.79 o 
   3  -4   1      546.28      573.63      8.99 o 
   4  -4   1       19.89       16.45      2.69 o 
   5  -4   1       86.44       98.22      4.83 o 
   6  -4   1       32.11       27.85      2.78 o 
   7  -4   1       18.71       19.86      3.16 o 
  -8  -3   1       18.46       23.99      3.79 o 
  -7  -3   1        0.31        0.23      2.93 o 
  -6  -3   1      118.81      124.34      5.78 o 
  -5  -3   1      274.21      255.08      6.85 o 
  -4  -3   1     1289.86     1165.26     12.76 o 
  -3  -3   1      484.33      431.65      6.95 o 
  -2  -3   1      423.68      431.99      6.14 o 
  -1  -3   1     2626.56     2857.53     13.80 o 
   0  -3   1      361.48      390.39     17.97 o 
   1  -3   1      244.99      280.64      4.50 o 
   2  -3   1       15.38       10.29      1.39 o 
   3  -3   1       22.44       16.33      2.10 o 
   4  -3   1       53.82       62.99      3.48 o 
   5  -3   1        2.69        3.15      2.01 o 
   6  -3   1       31.90       34.42      3.16 o 
   7  -3   1        8.88        8.59      2.93 o 
   8  -3   1        0.09        2.39      2.25 o 
  -8  -2   1        0.15        3.34      2.64 o 
  -7  -2   1       35.43       27.37      3.70 o 
  -6  -2   1       42.04       49.68      3.85 o 
  -5  -2   1      101.33      102.73      4.42 o 
  -4  -2   1        0.23        0.57      1.51 o 
  -3  -2   1       21.72       13.01      1.58 o 
  -2  -2   1      348.70      336.35      4.84 o 
  -1  -2   1     2973.59     2912.53      0.89 o 
   0  -2   1      181.54      244.76    143.37 o 
   1  -2   1     1597.87     1583.60     37.92 o 
   2  -2   1      511.18      621.65      6.94 o 
   3  -2   1      105.03       92.47      1.29 o 
   4  -2   1      378.92      420.44      7.42 o 
   5  -2   1       10.63       10.26      2.50 o 
   6  -2   1       53.83       57.87      3.70 o 
   7  -2   1       21.33       24.84      3.49 o 
   8  -2   1        0.16        2.58      2.58 o 
  -8  -1   1        0.30        1.19      3.09 o 
  -7  -1   1       27.36       22.92      3.72 o 
  -6  -1   1       19.20       14.82      2.89 o 
  -5  -1   1       18.08       15.01      2.43 o 
  -4  -1   1       20.40       24.95      2.25 o 
  -3  -1   1      433.09      537.64      6.63 o 
  -2  -1   1      343.89      271.43      3.92 o 
  -1  -1   1     1720.88     1625.99      7.65 o 
   0  -1   1     1277.10     1377.78     17.97 o 
   1  -1   1      542.32      626.66      4.91 o 
   2  -1   1       19.46       20.85      2.25 o 
   3  -1   1      320.92      368.07      5.60 o 
   4  -1   1       85.78       80.26      3.91 o 
   5  -1   1       12.26        9.88      1.86 o 
   6  -1   1       55.54       58.34      3.96 o 
   7  -1   1       41.81       48.48      3.99 o 
   8  -1   1      107.69       82.63      5.65 o 
  -8   0   1        5.82        4.35      3.61 o 
  -7   0   1        0.51        2.14      2.77 o 
  -6   0   1      114.25      121.18      5.19 o 
  -5   0   1       24.31       30.62      2.81 o 
  -4   0   1      413.17      447.55      7.27 o 
  -3   0   1        4.06        7.07      1.33 o 
  -2   0   1     1379.75     1333.76      8.43 o 
  -1   0   1     2038.16     1963.20     32.32 o 
   0   0   1      195.85      186.29      4.61 o 
   1   0   1     1297.10     1418.29     28.32 o 
   2   0   1     3627.92     4028.20     57.43 o 
   3   0   1     2099.17     2035.58     12.06 o 
   4   0   1      866.95      893.64      9.49 o 
   5   0   1       37.14       43.59      2.86 o 
   6   0   1      267.91      259.59      7.13 o 
   7   0   1        9.80        4.41      3.01 o 
   8   0   1        3.05        1.31      2.87 o 
  -8   1   1       19.08       16.29      3.71 o 
  -7   1   1       17.62       16.05      3.29 o 
  -6   1   1       38.70       34.92      3.78 o 
  -5   1   1        1.13        1.56      2.03 o 
  -4   1   1       12.20        9.95      1.77 o 
  -3   1   1      447.23      414.60      5.93 o 
  -2   1   1      474.91      432.22      5.00 o 
  -1   1   1      534.00      607.69      4.85 o 
   0   1   1     1686.25     1716.56     58.54 o 
   1   1   1      149.50      155.01      2.32 o 
   2   1   1      148.27      193.48      3.47 o 
   3   1   1      390.39      417.11      6.07 o 
   4   1   1        3.26        4.08      1.43 o 
   5   1   1       21.94       29.10      2.65 o 
   6   1   1       80.45       81.46      4.63 o 
   7   1   1       15.75       13.96      3.64 o 
   8   1   1        1.41        1.61      3.00 o 
  -8   2   1        6.57        7.55      3.60 o 
  -7   2   1       28.25       31.99      4.35 o 
  -6   2   1       27.79       27.36      3.45 o 
  -5   2   1      204.81      247.08      6.64 o 
  -4   2   1     1504.07     1529.24     13.99 o 
  -3   2   1       63.67       80.13      2.96 o 
  -2   2   1      229.47      178.03      1.05 o 
  -1   2   1     7002.57     7237.58     84.24 o 
   0   2   1      733.06      813.51     13.65 o 
   1   2   1     1907.38     1779.37      9.12 o 
   2   2   1        7.39        4.08      1.11 o 
   3   2   1      769.72      764.94      8.62 o 
   4   2   1      147.51      163.93      4.81 o 
   5   2   1       65.23       71.82      3.89 o 
   6   2   1        0.11        0.58      2.67 o 
   7   2   1        5.25        6.94      3.24 o 
   8   2   1        0.52        0.99      2.94 o 
  -7   3   1        0.00        2.94      2.94 o 
  -6   3   1        2.45        4.59      2.58 o 
  -5   3   1        0.03        0.34      2.06 o 
  -4   3   1        9.27        8.23      2.06 o 
  -3   3   1        3.34        1.27      1.35 o 
  -2   3   1      155.48      166.15      4.00 o 
  -1   3   1        1.10        2.77      1.20 o 
   0   3   1     1051.72      968.66      9.53 o 
   1   3   1       29.23       22.10      1.57 o 
   2   3   1      169.32      222.49      4.24 o 
   3   3   1      840.30      843.38      9.46 o 
   4   3   1       14.71       17.42      2.34 o 
   5   3   1        7.37        4.19      1.89 o 
   6   3   1      147.71      159.98      6.86 o 
   7   3   1        0.29        4.96      2.61 o 
   8   3   1        0.68        1.80      2.99 o 
  -7   4   1        0.58        1.90      2.75 o 
  -6   4   1        0.05        0.63      2.61 o 
  -5   4   1       38.55       39.46      3.61 o 
  -4   4   1       24.72       25.79      2.85 o 
  -3   4   1      231.35      258.63      6.19 o 
  -2   4   1      196.83      188.29      4.79 o 
  -1   4   1      138.20      104.02      3.36 o 
   0   4   1     2050.67     2108.90      9.66 o 
   1   4   1      300.91      304.72      5.23 o 
   2   4   1       72.01       83.73      3.16 o 
   3   4   1      477.41      462.00      7.51 o 
   4   4   1       67.95       64.71      3.61 o 
   5   4   1        7.18        5.78      2.41 o 
   6   4   1       12.78        8.04      2.90 o 
   7   4   1        9.68       16.41      3.56 o 
   8   4   1        0.19        4.22      3.02 o 
  -6   5   1       24.16       28.01      3.75 o 
  -5   5   1        8.85       11.06      2.94 o 
  -4   5   1        0.98        0.49      2.30 o 
  -3   5   1      127.34      142.53      5.14 o 
  -2   5   1      313.94      326.34      6.89 o 
  -1   5   1       90.85       99.30      3.78 o 
   0   5   1      430.13      471.76      7.97 o 
   1   5   1        7.65        4.00      1.36 o 
   2   5   1      621.62      609.53      8.54 o 
   3   5   1       73.99       68.03      3.48 o 
   4   5   1      592.34      601.92     10.28 o 
   5   5   1      163.69      148.15      6.06 o 
   6   5   1        0.06        0.64      2.90 o 
   7   5   1        0.96        5.57      3.01 o 
  -6   6   1        0.09        2.44      2.89 o 
  -5   6   1       38.80       41.51      4.06 o 
  -4   6   1       81.06       89.91      4.79 o 
  -3   6   1      128.95      150.45      5.68 o 
  -2   6   1        6.23        1.90      2.20 o 
  -1   6   1        0.04        2.59      1.92 o 
   0   6   1      271.28      286.10      6.69 o 
   1   6   1       14.76       15.65      2.02 o 
   2   6   1      299.94      283.19      6.70 o 
   3   6   1       57.84       63.92      3.61 o 
   4   6   1      141.91      139.45      5.44 o 
   5   6   1        0.52        2.71      2.71 o 
   6   6   1        0.03        1.09      2.50 o 
   7   6   1        0.06        0.23      3.20 o 
  -5   7   1       10.86        6.92      3.07 o 
  -4   7   1        0.05        2.75      2.75 o 
  -3   7   1       10.78       11.57      2.57 o 
  -2   7   1        6.02        5.36      2.69 o 
  -1   7   1        0.98        0.50      2.02 o 
   0   7   1        3.67        5.94      2.20 o 
   1   7   1      585.22      583.34     10.45 o 
   2   7   1       31.92       34.78      3.37 o 
   3   7   1        0.69        2.23      2.31 o 
   4   7   1      341.42      341.89      9.08 o 
   5   7   1        0.42        0.00      2.71 o 
   6   7   1       78.84       83.23      5.30 o 
  -4   8   1        3.36        4.09      2.46 o 
  -3   8   1      107.89      109.57      5.60 o 
  -2   8   1        1.88        5.02      2.50 o 
  -1   8   1       34.95       37.99      3.53 o 
   0   8   1       10.89        7.89      4.26 o 
   1   8   1       85.70       80.46      4.55 o 
   2   8   1       60.46       54.63      4.34 o 
   3   8   1       13.35       17.15      3.12 o 
   4   8   1       22.56       26.10      3.61 o 
   5   8   1        9.95       13.83      3.24 o 
   6   8   1        9.15        9.05      2.53 o 
  -3   9   1        0.09        2.49      2.49 o 
  -2   9   1        9.85       14.03      2.98 o 
  -1   9   1        1.80        4.40      2.28 o 
   0   9   1        0.20        0.89      4.94 o 
   1   9   1        4.07        2.89      2.82 o 
   2   9   1       12.95       12.15      2.89 o 
   3   9   1        1.08        1.08      2.44 o 
   4   9   1        4.78        3.70      2.86 o 
  -1  10   1        0.53        1.45      2.22 o 
   0  10   1        2.91        6.02      1.85 o 
   1  10   1        0.36        0.67      2.79 o 
   2  10   1       14.99       20.32      3.21 o 
  -1 -10   2        9.76        3.89      2.30 o 
   0 -10   2       44.35       47.15      2.96 o 
   1 -10   2        6.67        3.25      3.02 o 
  -4  -9   2        2.07        1.24      3.06 o 
  -3  -9   2        5.30        2.34      3.28 o 
  -2  -9   2      261.81      285.06      9.08 o 
  -1  -9   2        0.27        1.44      2.78 o 
   0  -9   2       17.70       15.99      2.22 o 
   1  -9   2        3.34        2.78      2.44 o 
   2  -9   2       74.70       91.31      5.30 o 
   3  -9   2       60.24       53.54      2.83 o 
  -5  -8   2        0.14        3.44      3.16 o 
  -4  -8   2        0.01        1.92      2.89 o 
  -3  -8   2       86.38       96.95      5.58 o 
  -2  -8   2       64.43       78.40      4.71 o 
  -1  -8   2        0.35        2.96      2.18 o 
   0  -8   2        0.11        1.60      1.58 o 
   1  -8   2       67.79       70.26      4.51 o 
   2  -8   2        2.59        0.20      2.52 o 
   3  -8   2       23.86       22.15      3.71 o 
   4  -8   2       14.56       11.46      2.85 o 
  -6  -7   2        2.44        4.03      4.03 o 
  -5  -7   2      118.55      123.51      6.94 o 
  -4  -7   2        0.40        1.13      3.22 o 
  -3  -7   2       30.04       42.11      3.65 o 
  -2  -7   2      176.44      145.64      6.02 o 
  -1  -7   2      333.68      293.83      7.71 o 
   0  -7   2       93.87       98.05      4.37 o 
   1  -7   2        3.74        5.34      1.95 o 
   2  -7   2      333.23      340.17      8.41 o 
   3  -7   2       64.46       75.92      4.74 o 
   4  -7   2       52.16       51.97      4.36 o 
   5  -7   2       11.28        8.10      3.04 o 
  -6  -6   2       15.53       17.15      4.39 o 
  -5  -6   2       70.15       87.44      5.57 o 
  -4  -6   2       15.66       23.52      3.23 o 
  -3  -6   2        0.13        0.53      2.38 o 
  -2  -6   2       99.03       83.28      4.28 o 
  -1  -6   2      209.43      184.00      5.45 o 
   0  -6   2      401.19      395.80      5.43 o 
   1  -6   2       11.21       10.33      2.23 o 
   2  -6   2        0.84        1.90      2.07 o 
   3  -6   2      254.41      277.83      7.69 o 
   4  -6   2       81.72       79.63      4.94 o 
   5  -6   2       61.74       52.80      4.35 o 
   6  -6   2       57.68       67.54      5.01 o 
  -7  -5   2        2.68        3.95      3.95 o 
  -6  -5   2        2.90        5.12      3.13 o 
  -5  -5   2      243.38      253.77      8.44 o 
  -4  -5   2       18.74       20.04      3.62 o 
  -3  -5   2      771.48      792.74     11.53 o 
  -2  -5   2        7.49        6.09      1.85 o 
  -1  -5   2       21.72       20.30      1.92 o 
   0  -5   2        0.10        0.27      1.32 o 
   1  -5   2      142.23      127.47      4.20 o 
   2  -5   2      122.75      111.75      4.30 o 
   3  -5   2        0.12        2.06      2.06 o 
   4  -5   2      168.89      163.14      6.18 o 
   5  -5   2       49.52       55.16      4.19 o 
   6  -5   2        1.80        0.20      2.82 o 
   7  -5   2        5.67        6.63      2.73 o 
  -7  -4   2       42.55       42.52      4.94 o 
  -6  -4   2       49.78       51.49      4.84 o 
  -5  -4   2        7.87        8.22      2.75 o 
  -4  -4   2      157.82      171.66      5.82 o 
  -3  -4   2        1.36        1.31      2.00 o 
  -2  -4   2      130.07      115.49      4.00 o 
  -1  -4   2      898.36      833.35      1.46 o 
   0  -4   2      417.96      390.04      3.60 o 
   1  -4   2      331.45      328.50      5.65 o 
   2  -4   2      294.78      304.46      6.09 o 
   3  -4   2     1207.26     1213.37     12.89 o 
   4  -4   2        9.89       11.01      2.50 o 
   5  -4   2       13.87       14.51      2.97 o 
   6  -4   2       45.96       37.14      4.21 o 
   7  -4   2       48.12       42.68      3.91 o 
  -7  -3   2       11.94       10.55      3.06 o 
  -6  -3   2      334.18      323.61      9.23 o 
  -5  -3   2      544.98      577.88     10.64 o 
  -4  -3   2        6.36        5.67      2.22 o 
  -3  -3   2       12.22        7.30      1.57 o 
  -2  -3   2      419.68      459.10      6.61 o 
  -1  -3   2     1168.86     1237.09      9.71 o 
   0  -3   2     1428.04     1459.59     10.47 o 
   1  -3   2      704.24      690.04      7.10 o 
   2  -3   2      517.64      497.62      6.79 o 
   3  -3   2      227.78      278.10      5.95 o 
   4  -3   2        5.28        4.61      1.78 o 
   5  -3   2        8.89        9.16      2.49 o 
   6  -3   2        9.95        9.80      2.71 o 
   7  -3   2        0.29        2.48      2.69 o 
   8  -3   2        0.49        4.14      2.61 o 
  -8  -2   2        9.93        9.55      3.32 o 
  -7  -2   2       74.20       70.74      5.20 o 
  -6  -2   2       22.39       19.58      3.15 o 
  -5  -2   2        2.32        2.44      2.21 o 
  -4  -2   2      597.11      564.25      8.73 o 
  -3  -2   2       35.81       38.81      2.17 o 
  -2  -2   2      795.62      815.02      7.80 o 
  -1  -2   2     1369.03     1403.45     10.44 o 
   0  -2   2      378.43      305.66      5.50 o 
   1  -2   2      247.60      191.73      3.34 o 
   2  -2   2      659.01      784.07      7.65 o 
   3  -2   2      476.97      512.79      7.38 o 
   4  -2   2      178.62      199.49      5.42 o 
   5  -2   2      458.80      445.22      8.74 o 
   6  -2   2       23.57       30.68      3.26 o 
   7  -2   2       65.67       65.59      4.33 o 
   8  -2   2       19.46       14.61      3.00 o 
  -8  -1   2       10.48        7.79      3.75 o 
  -7  -1   2       43.04       52.25      4.37 o 
  -6  -1   2       32.08       33.40      3.57 o 
  -5  -1   2       46.19       42.94      3.44 o 
  -4  -1   2       56.87       63.19      3.19 o 
  -3  -1   2      909.80      886.25      8.91 o 
  -2  -1   2     1701.15     1896.68     10.78 o 
  -1  -1   2     1061.56     1040.40      5.64 o 
   0  -1   2        0.06        1.44      0.78 o 
   1  -1   2      660.85      630.44      6.03 o 
   2  -1   2      684.87      704.78      7.82 o 
   3  -1   2      767.02      815.25      8.72 o 
   4  -1   2       45.57       43.95      2.74 o 
   5  -1   2      303.17      346.49      7.33 o 
   6  -1   2       25.44       29.14      2.97 o 
   7  -1   2        0.18        0.18      2.76 o 
   8  -1   2       17.58       14.89      3.45 o 
  -8   0   2        6.01       10.88      3.06 o 
  -7   0   2       18.66       16.05      3.44 o 
  -6   0   2       20.37       16.64      3.43 o 
  -5   0   2      291.03      318.27      7.52 o 
  -4   0   2      327.17      355.74      6.85 o 
  -3   0   2      491.47      528.70      6.92 o 
  -2   0   2     1319.46     1227.19      8.67 o 
  -1   0   2      364.55      424.03      4.22 o 
   0   0   2      484.77      570.69      3.01 o 
   1   0   2     3893.08     3801.46     44.03 o 
   2   0   2    22677.62    21308.17    149.62 o 
   3   0   2     1067.47     1161.52      9.37 o 
   4   0   2       56.21       65.12      2.91 o 
   5   0   2        2.44        0.25      1.82 o 
   6   0   2       53.05       52.60      3.84 o 
   7   0   2       72.82       69.87      4.73 o 
   8   0   2        4.38        4.11      3.23 o 
  -8   1   2        3.18        0.76      3.25 o 
  -7   1   2       26.94       23.65      3.91 o 
  -6   1   2       77.40       88.94      5.00 o 
  -5   1   2       31.08       31.39      3.13 o 
  -4   1   2      242.81      256.30      5.86 o 
  -3   1   2       15.46       21.52      1.88 o 
  -2   1   2      182.95      140.25      3.15 o 
  -1   1   2     9796.89     9461.22     86.46 o 
   0   1   2       58.79       47.22      1.02 o 
   1   1   2      561.12      478.87      4.61 o 
   2   1   2     6525.69     6380.65     82.11 o 
   3   1   2      745.80      682.61      7.85 o 
   4   1   2        5.29        5.74      1.82 o 
   5   1   2      136.73      148.09      5.01 o 
   6   1   2        5.80        4.81      2.38 o 
   7   1   2      120.69      135.43      6.21 o 
   8   1   2       51.30       38.47      4.58 o 
  -7   2   2        2.47        3.10      3.29 o 
  -6   2   2       37.65       45.97      3.90 o 
  -5   2   2       90.35       99.27      4.80 o 
  -4   2   2       12.97       18.49      2.21 o 
  -3   2   2      172.68      215.09      4.90 o 
  -2   2   2      783.77      825.63      7.99 o 
  -1   2   2    20402.42    20221.46    146.35 o 
   0   2   2     4916.66     5090.11    133.61 o 
   1   2   2      520.42      505.76      5.45 o 
   2   2   2      326.46      354.91      4.81 o 
   3   2   2      257.70      289.88      5.35 o 
   4   2   2      374.71      413.43      7.54 o 
   5   2   2       15.00       15.38      2.45 o 
   6   2   2        0.44        0.39      2.62 o 
   7   2   2       15.57       10.83      3.27 o 
   8   2   2       25.50       16.71      3.68 o 
  -7   3   2       11.91       20.97      3.56 o 
  -6   3   2        0.00        1.05      2.52 o 
  -5   3   2        0.60        2.61      2.23 o 
  -4   3   2        0.03        1.95      1.85 o 
  -3   3   2        9.51        5.43      1.98 o 
  -2   3   2      631.01      618.52      7.75 o 
  -1   3   2       18.77       16.91      1.78 o 
   0   3   2      338.54      354.30    213.73 o 
   1   3   2      110.33      141.41      3.31 o 
   2   3   2        8.33        4.98      1.14 o 
   3   3   2     1939.05     1930.77     14.13 o 
   4   3   2      202.63      226.19      5.83 o 
   5   3   2        0.86        3.54      1.96 o 
   6   3   2      170.74      160.24      6.68 o 
   7   3   2       11.27       16.62      3.76 o 
   8   3   2        3.12        5.78      3.27 o 
  -7   4   2        6.66        4.94      3.43 o 
  -6   4   2       33.07       38.09      3.67 o 
  -5   4   2        9.48       14.93      2.76 o 
  -4   4   2      156.92      172.52      5.77 o 
  -3   4   2       66.39       50.36      3.16 o 
  -2   4   2      677.05      723.09      9.29 o 
  -1   4   2        6.25       10.50      1.65 o 
   0   4   2       55.61       50.37      1.56 o 
   1   4   2      875.03      882.02      9.17 o 
   2   4   2      287.04      281.88      5.41 o 
   3   4   2      908.98      963.22     10.68 o 
   4   4   2      242.89      216.66      6.03 o 
   5   4   2      154.89      175.17      6.17 o 
   6   4   2        1.32        2.48      2.48 o 
   7   4   2        2.20        5.32      3.00 o 
   8   4   2        0.30        1.07      2.82 o 
  -6   5   2        2.55        3.17      3.17 o 
  -5   5   2        4.52        0.81      2.80 o 
  -4   5   2       62.10       49.26      3.83 o 
  -3   5   2       35.24       40.31      3.05 o 
  -2   5   2       39.76       42.57      3.00 o 
  -1   5   2        3.39        2.86      1.62 o 
   0   5   2      891.50      877.62      7.75 o 
   1   5   2       21.28       18.51      2.18 o 
   2   5   2      108.82       99.31      3.82 o 
   3   5   2      167.15      173.93      5.27 o 
   4   5   2        3.38        5.50      2.16 o 
   5   5   2        4.41        1.08      2.69 o 
   6   5   2       14.68       12.67      3.27 o 
   7   5   2       96.57       98.85      6.03 o 
  -6   6   2       79.32       68.00      5.39 o 
  -5   6   2       15.25       13.18      3.35 o 
  -4   6   2       13.45       16.04      2.88 o 
  -3   6   2       70.46       66.87      4.10 o 
  -2   6   2       31.61       22.32      3.08 o 
  -1   6   2      437.11      434.01      8.45 o 
   0   6   2        4.99       11.22      7.60 o 
   1   6   2      212.50      244.26      6.33 o 
   2   6   2       11.93        6.24      2.13 o 
   3   6   2       78.30       80.92      3.99 o 
   4   6   2      390.35      387.83      8.79 o 
   5   6   2       34.38       36.91      3.93 o 
   6   6   2        3.64        6.04      2.77 o 
   7   6   2       13.16       13.97      3.12 o 
  -5   7   2        6.84        8.15      3.08 o 
  -4   7   2       26.02       21.73      2.45 o 
  -3   7   2        5.19        2.39      2.64 o 
  -2   7   2       88.26       72.93      4.40 o 
  -1   7   2       53.85       50.64      3.69 o 
   0   7   2      561.40      567.75     23.56 o 
   1   7   2        1.81        4.00      1.99 o 
   2   7   2        7.83       11.21      2.07 o 
   3   7   2       37.73       37.74      3.46 o 
   4   7   2      298.09      327.79      8.79 o 
   5   7   2      109.46      108.15      5.76 o 
   6   7   2        8.64        5.92      3.30 o 
  -4   8   2       29.93       24.39      3.47 o 
  -3   8   2       26.58       26.57      3.38 o 
  -2   8   2      111.37      127.24      5.81 o 
  -1   8   2       24.54       18.41      2.94 o 
   0   8   2       28.33       27.50      3.04 o 
   1   8   2        0.61        1.66      2.50 o 
   2   8   2        1.36        2.53      2.53 o 
   3   8   2      213.28      241.65      7.86 o 
   4   8   2        7.97        3.92      2.74 o 
   5   8   2        4.62        5.18      2.69 o 
   6   8   2        0.82        0.44      2.40 o 
  -3   9   2       10.80       15.19      2.97 o 
  -2   9   2       13.65        8.72      2.77 o 
  -1   9   2        1.70        4.99      2.29 o 
   0   9   2        6.12        9.65      4.04 o 
   1   9   2       22.97       18.92      3.27 o 
   2   9   2       39.49       41.50      4.00 o 
   3   9   2       84.79       88.63      5.45 o 
   4   9   2        0.91        2.20      2.72 o 
  -1  10   2       28.28       32.70      3.31 o 
   0  10   2       55.08       49.57      3.61 o 
   1  10   2        4.49        5.64      2.99 o 
   2  10   2        9.91        9.08      3.11 o 
   0 -10   3        5.43        5.77      1.92 o 
  -3  -9   3        7.43        2.83      3.32 o 
  -2  -9   3       31.74       29.52      4.21 o 
  -1  -9   3       42.32       37.03      3.70 o 
   0  -9   3       10.09        9.20      2.30 o 
   1  -9   3      113.30      107.61      5.66 o 
   2  -9   3      131.27      142.34      6.51 o 
   3  -9   3        0.65        1.93      3.00 o 
  -5  -8   3        1.28        3.46      3.00 o 
  -4  -8   3       15.07       20.37      3.79 o 
  -3  -8   3       26.77       27.44      3.44 o 
  -2  -8   3       38.49       34.56      3.80 o 
  -1  -8   3       34.79       33.67      3.87 o 
   0  -8   3       79.01       80.33      3.78 o 
   1  -8   3       18.76       18.87      3.17 o 
   2  -8   3        4.36        2.63      2.63 o 
   3  -8   3       53.08       64.58      4.68 o 
   4  -8   3        6.05        7.83      2.14 o 
  -6  -7   3       22.00       35.47      4.54 o 
  -5  -7   3        0.45        0.53      2.72 o 
  -4  -7   3        8.73        8.29      3.50 o 
  -3  -7   3       21.00       23.23      3.69 o 
  -2  -7   3      185.19      185.15      6.61 o 
  -1  -7   3        0.40        5.27      2.19 o 
   0  -7   3       16.35       20.17      2.11 o 
   1  -7   3      137.18      146.65      5.66 o 
   2  -7   3       11.49       10.83      2.67 o 
   3  -7   3       90.93       83.43      5.30 o 
   4  -7   3        0.03        1.21      2.70 o 
   5  -7   3       28.88       32.80      3.67 o 
  -6  -6   3       44.44       47.29      4.67 o 
  -5  -6   3        2.44        6.75      3.13 o 
  -4  -6   3       92.33       85.81      5.11 o 
  -3  -6   3       24.57       23.96      3.15 o 
  -2  -6   3      115.36      105.21      4.86 o 
  -1  -6   3       28.33       23.46      2.60 o 
   0  -6   3       30.91       22.15     15.46 o 
   1  -6   3       27.47       37.04      3.13 o 
   2  -6   3        5.44        4.38      1.90 o 
   3  -6   3       50.79       59.04      4.11 o 
   4  -6   3      106.93      114.27      5.70 o 
   5  -6   3        7.22        7.45      2.98 o 
   6  -6   3        0.87        0.85      2.52 o 
  -7  -5   3       36.23       27.55      4.53 o 
  -6  -5   3        8.22       13.78      3.85 o 
  -5  -5   3      255.73      263.98      8.87 o 
  -4  -5   3        0.05        2.24      2.84 o 
  -3  -5   3       26.76       19.68      2.98 o 
  -2  -5   3      224.21      247.65      6.33 o 
  -1  -5   3       46.29       42.75      2.99 o 
   0  -5   3      347.92      359.59     10.42 o 
   1  -5   3       10.71        5.71      1.53 o 
   2  -5   3        0.97        1.03      1.85 o 
   3  -5   3       46.67       38.76      3.22 o 
   4  -5   3       19.34       20.66      2.88 o 
   5  -5   3        1.01        1.88      2.76 o 
   6  -5   3       36.61       39.67      3.95 o 
   7  -5   3       16.14        9.22      3.32 o 
  -7  -4   3        0.26        1.28      3.41 o 
  -6  -4   3       16.76       22.59      3.50 o 
  -5  -4   3        5.40        8.87      3.17 o 
  -4  -4   3        2.29        2.63      2.29 o 
  -3  -4   3       55.57       54.25      3.33 o 
  -2  -4   3        4.74        0.81      1.49 o 
  -1  -4   3       30.59       31.01      2.29 o 
   0  -4   3       80.96       76.97      1.87 o 
   1  -4   3     1052.71     1154.55     10.74 o 
   2  -4   3      840.80      857.27     10.13 o 
   3  -4   3       48.36       49.52      3.22 o 
   4  -4   3      216.14      249.21      6.76 o 
   5  -4   3       79.51       70.41      2.79 o 
   6  -4   3       44.60       48.05      4.39 o 
   7  -4   3      110.77      103.03      6.14 o 
  -7  -3   3        3.06        1.93      3.12 o 
  -6  -3   3      253.24      266.76      8.56 o 
  -5  -3   3       36.96       32.06      3.37 o 
  -4  -3   3        9.09        7.74      1.91 o 
  -3  -3   3      120.76      110.69      4.13 o 
  -2  -3   3     1253.05     1197.49     11.07 o 
  -1  -3   3        2.10        0.41      1.13 o 
   0  -3   3      165.90       79.40     49.51 o 
   1  -3   3      532.10      458.10      6.16 o 
   2  -3   3       87.88       84.79      3.11 o 
   3  -3   3        5.90        7.89      1.61 o 
   4  -3   3        1.57        4.11      1.88 o 
   5  -3   3      151.93      157.47      5.96 o 
   6  -3   3       11.03        5.46      3.06 o 
   7  -3   3        7.49        8.11      2.81 o 
   8  -3   3       16.62       10.24      3.23 o 
  -7  -2   3        5.97        8.84      3.29 o 
  -6  -2   3        0.69        0.20      2.80 o 
  -5  -2   3       33.45       31.02      3.34 o 
  -4  -2   3       52.71       43.02      3.03 o 
  -3  -2   3       10.60       11.48      1.81 o 
  -2  -2   3      982.92      961.87      1.12 o 
  -1  -2   3     2083.55     1964.61     11.48 o 
   0  -2   3      577.55      650.32      9.05 o 
   1  -2   3     1390.74     1522.50      9.96 o 
   2  -2   3     1126.74     1157.89      9.43 o 
   3  -2   3      334.11      349.25      6.17 o 
   4  -2   3      129.63      144.56      4.73 o 
   5  -2   3       17.88       19.29      2.62 o 
   6  -2   3       73.00       72.54      4.55 o 
   7  -2   3        5.68        3.19      2.85 o 
   8  -2   3        6.87       13.16      2.70 o 
  -7  -1   3       86.09       84.65      5.78 o 
  -6  -1   3      186.36      195.98      7.18 o 
  -5  -1   3      764.10      756.94     11.80 o 
  -4  -1   3      129.62      140.29      4.61 o 
  -3  -1   3      803.41      790.31      8.97 o 
  -2  -1   3      341.32      327.20      5.02 o 
  -1  -1   3        9.05        9.19      1.18 o 
   0  -1   3      512.28      467.61      3.53 o 
   1  -1   3       65.16       65.05      2.11 o 
   2  -1   3      376.84      427.38      5.31 o 
   3  -1   3      451.57      447.93      6.65 o 
   4  -1   3       17.25       19.75      2.17 o 
   5  -1   3        0.06        0.14      1.84 o 
   6  -1   3       45.17       40.24      3.50 o 
   7  -1   3        0.58        4.21      2.24 o 
   8  -1   3       19.88       17.86      3.36 o 
  -7   0   3        3.22        6.50      3.10 o 
  -6   0   3        5.21        8.12      3.20 o 
  -5   0   3       29.76       24.64      2.83 o 
  -4   0   3      189.80      182.31      5.19 o 
  -3   0   3      205.77      223.30      4.92 o 
  -2   0   3      314.83      255.42      4.41 o 
  -1   0   3      435.57      561.98      5.55 o 
   0   0   3     1165.02     1022.66      8.23 o 
   1   0   3     1959.03     1878.22     40.24 o 
   2   0   3      203.02      217.18      3.86 o 
   3   0   3     1126.08     1315.19     11.03 o 
   4   0   3      305.34      329.23      6.27 o 
   5   0   3       96.19       92.95      4.01 o 
   6   0   3       21.92       21.95      3.01 o 
   7   0   3       60.27       57.74      3.69 o 
   8   0   3        4.17        7.30      3.35 o 
  -7   1   3        1.56        1.20      3.20 o 
  -6   1   3       54.01       60.78      4.55 o 
  -5   1   3       22.92       24.23      2.85 o 
  -4   1   3      315.57      351.36      7.29 o 
  -3   1   3        7.50        4.46      1.43 o 
  -2   1   3        1.17        1.76      0.87 o 
  -1   1   3      491.65      462.93      5.24 o 
   0   1   3       36.62       35.08      1.09 o 
   1   1   3     1332.42     1594.07     36.93 o 
   2   1   3      437.82      458.33      5.42 o 
   3   1   3      419.49      378.77      3.50 o 
   4   1   3      804.49      826.67     11.50 o 
   5   1   3      431.00      411.47      8.19 o 
   6   1   3       21.27       22.85      3.20 o 
   7   1   3      149.69      147.74      6.57 o 
   8   1   3       10.92        9.66      2.88 o 
  -7   2   3       35.27       35.07      4.42 o 
  -6   2   3       34.44       39.81      4.16 o 
  -5   2   3       68.11       75.06      4.73 o 
  -4   2   3      141.74      153.21      5.01 o 
  -3   2   3      311.93      343.77      6.53 o 
  -2   2   3     1123.65     1062.07      9.71 o 
  -1   2   3      412.71      418.41      5.57 o 
   0   2   3      877.08      836.61      7.70 o 
   1   2   3       27.53       27.23      2.07 o 
   2   2   3      244.19      231.05      4.37 o 
   3   2   3     1265.24     1040.07      9.93 o 
   4   2   3       23.35       19.01      2.28 o 
   5   2   3      425.82      413.78      8.95 o 
   6   2   3       21.91       22.60      3.31 o 
   7   2   3        0.72        2.28      3.09 o 
   8   2   3        3.93        2.26      3.35 o 
  -7   3   3        6.93        9.37      3.06 o 
  -6   3   3        0.48        1.79      2.94 o 
  -5   3   3       42.62       37.18      3.67 o 
  -4   3   3       11.79       11.92      2.24 o 
  -3   3   3      229.87      187.87      1.49 o 
  -2   3   3     1257.98     1439.63     12.34 o 
  -1   3   3       26.27       32.00      2.17 o 
   0   3   3        0.12        1.14      0.80 o 
   1   3   3      478.77      469.37      6.34 o 
   2   3   3      286.93      312.59      5.36 o 
   3   3   3       27.77       30.20      2.21 o 
   4   3   3       30.14       28.99      2.57 o 
   5   3   3        0.03        1.15      2.34 o 
   6   3   3        0.02        1.62      2.65 o 
   7   3   3        0.60        0.25      3.05 o 
   8   3   3       32.83       47.99      4.83 o 
  -7   4   3        3.03        2.55      3.23 o 
  -6   4   3       29.09       29.02      4.06 o 
  -5   4   3      169.63      173.69      6.68 o 
  -4   4   3       37.02       32.44      3.20 o 
  -3   4   3        7.87        8.22      1.80 o 
  -2   4   3      926.57      990.56     11.28 o 
  -1   4   3      630.11      780.28      9.51 o 
   0   4   3      365.55      336.49      6.60 o 
   1   4   3      183.83      189.42      4.61 o 
   2   4   3      537.91      456.60      1.25 o 
   3   4   3       59.58       64.45      3.10 o 
   4   4   3        2.27        6.20      1.94 o 
   5   4   3      279.13      233.06      7.09 o 
   6   4   3       19.38       25.29      3.57 o 
   7   4   3       20.84       24.73      3.98 o 
   8   4   3       11.96        5.08      3.84 o 
  -6   5   3        2.49        3.31      3.03 o 
  -5   5   3       48.28       48.50      4.37 o 
  -4   5   3       10.68       14.65      2.81 o 
  -3   5   3        1.36        2.21      2.21 o 
  -2   5   3       51.39       48.42      3.21 o 
  -1   5   3      818.63      807.28     10.64 o 
   0   5   3       85.00       84.81      3.01 o 
   1   5   3        3.87        5.19      1.83 o 
   2   5   3      682.82      738.00      9.97 o 
   3   5   3       93.58      112.34      4.25 o 
   4   5   3       29.93       26.93      2.96 o 
   5   5   3       11.86       14.66      3.26 o 
   6   5   3       28.03       25.16      3.66 o 
   7   5   3        2.11        3.86      3.00 o 
  -6   6   3        0.68        3.30      2.92 o 
  -5   6   3        0.37        1.73      2.69 o 
  -4   6   3        5.56        2.14      2.37 o 
  -3   6   3      100.58      109.23      5.19 o 
  -2   6   3       66.41       67.13      3.92 o 
  -1   6   3      403.60      377.36      8.23 o 
   0   6   3       37.96       52.89      3.11 o 
   1   6   3      195.63      162.73      2.06 o 
   2   6   3       52.90       40.85      1.99 o 
   3   6   3      103.59      118.76      4.72 o 
   4   6   3       11.95       11.34      2.71 o 
   5   6   3        1.61        0.58      2.75 o 
   6   6   3       20.08       12.97      3.35 o 
   7   6   3        0.39        0.72      3.06 o 
  -5   7   3        0.06        1.76      2.37 o 
  -4   7   3       19.50       25.98      3.82 o 
  -3   7   3        0.00        4.68      2.11 o 
  -2   7   3       11.50       10.16      2.47 o 
  -1   7   3      137.71      146.48      5.63 o 
   0   7   3       12.51        7.48      2.04 o 
   1   7   3      101.19       90.38      4.82 o 
   2   7   3       25.50       28.01      3.21 o 
   3   7   3      320.02      323.66      8.44 o 
   4   7   3       53.21       43.52      3.99 o 
   5   7   3       20.70       27.15      3.64 o 
   6   7   3       34.37       39.33      3.95 o 
  -4   8   3        0.72        6.24      2.38 o 
  -3   8   3        4.76        4.93      2.58 o 
  -2   8   3        0.57        2.67      2.36 o 
  -1   8   3       88.57      100.96      5.11 o 
   0   8   3       36.95       25.09     20.85 o 
   1   8   3      108.85       99.18      5.08 o 
   2   8   3        7.55        6.37      2.70 o 
   3   8   3      332.49      365.10      9.52 o 
   4   8   3       18.10       13.61      3.29 o 
   5   8   3       27.92       30.36      3.43 o 
   6   8   3       15.50       16.47      3.27 o 
  -3   9   3        0.20        0.80      2.71 o 
  -2   9   3        0.96        1.40      2.34 o 
  -1   9   3        5.40        1.60      2.52 o 
   0   9   3      103.57      109.57      4.02 o 
   1   9   3       12.57        7.41      3.04 o 
   2   9   3       22.89       16.92      3.45 o 
   3   9   3       31.94       41.15      4.19 o 
   4   9   3       40.29       32.54      4.46 o 
   0  10   3        0.07        0.10      1.75 o 
   1  10   3        1.37        2.97      2.97 o 
   2  10   3        0.01        0.88      2.62 o 
  -3  -9   4       60.11       64.67      5.23 o 
  -2  -9   4        0.42        3.56      2.55 o 
  -1  -9   4        8.88        5.25      2.97 o 
   0  -9   4      137.44      135.89      4.47 o 
   1  -9   4        0.06        0.63      2.81 o 
   2  -9   4       19.80       17.89      2.82 o 
   3  -9   4       20.98       20.79      3.72 o 
  -4  -8   4        6.83        1.48      3.46 o 
  -3  -8   4        0.19        1.82      2.76 o 
  -2  -8   4        0.02        0.84      2.39 o 
  -1  -8   4      185.59      180.04      7.07 o 
   0  -8   4        1.39        1.61      1.72 o 
   1  -8   4        5.60       12.43      2.58 o 
   2  -8   4        0.18        2.85      2.68 o 
   3  -8   4       49.33       50.61      4.74 o 
   4  -8   4        0.30        2.16      2.66 o 
  -5  -7   4        3.41        6.03      2.95 o 
  -4  -7   4       10.01       15.87      3.69 o 
  -3  -7   4      573.77      607.43     12.36 o 
  -2  -7   4       29.03       40.56      3.49 o 
  -1  -7   4       36.06       44.73      3.75 o 
   0  -7   4        0.35        0.67      1.64 o 
   1  -7   4      314.98      335.29      8.47 o 
   2  -7   4      152.11      157.08      6.23 o 
   3  -7   4       15.98       20.93      3.17 o 
   4  -7   4       63.56       67.61      4.74 o 
   5  -7   4        2.99        1.49      3.35 o 
  -6  -6   4        3.14        6.01      3.32 o 
  -5  -6   4        5.04        5.72      3.22 o 
  -4  -6   4       50.69       64.77      4.89 o 
  -3  -6   4        9.63       15.06      2.77 o 
  -2  -6   4        7.68        5.39      2.82 o 
  -1  -6   4        1.51        1.34      1.88 o 
   0  -6   4        5.68        6.04      3.56 o 
   1  -6   4      594.59      576.65      9.96 o 
   2  -6   4      226.93      247.77      6.95 o 
   3  -6   4        7.68        4.15      2.54 o 
   4  -6   4       28.63       19.66      3.54 o 
   5  -6   4        2.12        2.45      2.71 o 
   6  -6   4        2.64        0.20      3.06 o 
  -6  -5   4       38.86       52.46      4.74 o 
  -5  -5   4        0.05        1.82      2.99 o 
  -4  -5   4       52.35       62.33      4.52 o 
  -3  -5   4      360.31      349.39      8.35 o 
  -2  -5   4       61.71       53.74      3.60 o 
  -1  -5   4      921.13      946.74     11.54 o 
   0  -5   4       19.51       14.43      4.19 o 
   1  -5   4      486.90      474.34      8.16 o 
   2  -5   4        0.15        4.94      1.90 o 
   3  -5   4       10.81        9.31      2.30 o 
   4  -5   4        0.14        0.00      2.50 o 
   5  -5   4       19.06       28.71      3.55 o 
   6  -5   4        0.12        1.26      2.80 o 
   7  -5   4        0.27        2.93      2.93 o 
  -7  -4   4        7.33       15.80      3.81 o 
  -6  -4   4       55.27       58.41      5.35 o 
  -5  -4   4      190.22      202.35      7.59 o 
  -4  -4   4       86.55       74.45      4.65 o 
  -3  -4   4       21.85       12.47      2.75 o 
  -2  -4   4      222.49      187.09      5.29 o 
  -1  -4   4       12.88       22.54      2.26 o 
   0  -4   4      381.40      346.23    216.95 o 
   1  -4   4      226.29      303.88      6.01 o 
   2  -4   4      694.44      675.33      9.35 o 
   3  -4   4      384.52      407.57      7.90 o 
   4  -4   4        3.83        0.61      2.07 o 
   5  -4   4      303.13      305.69      8.42 o 
   6  -4   4       10.28       11.60      3.15 o 
   7  -4   4        6.94        5.15      3.02 o 
  -7  -3   4        1.14        1.75      2.89 o 
  -6  -3   4       55.71       52.17      4.32 o 
  -5  -3   4       13.27       13.30      2.86 o 
  -4  -3   4      158.32      128.95      5.13 o 
  -3  -3   4      333.74      331.17      6.92 o 
  -2  -3   4      225.20      225.93      5.18 o 
  -1  -3   4       31.95       41.27      2.46 o 
   0  -3   4       67.38       63.09      1.94 o 
   1  -3   4       65.48       68.85      2.53 o 
   2  -3   4      387.83      382.43      6.37 o 
   3  -3   4      103.28       93.46      3.78 o 
   4  -3   4      259.23      260.80      6.62 o 
   5  -3   4       11.19       17.28      2.55 o 
   6  -3   4       38.16       36.00      3.85 o 
   7  -3   4        6.07        3.15      2.89 o 
   8  -3   4        3.98        2.17      2.76 o 
  -7  -2   4        0.07        0.00      3.24 o 
  -6  -2   4       77.42       77.12      5.79 o 
  -5  -2   4      193.94      203.14      6.64 o 
  -4  -2   4        5.71        7.25      2.25 o 
  -3  -2   4       38.54       40.63      3.00 o 
  -2  -2   4       22.68       14.86      1.83 o 
  -1  -2   4       16.73       20.79      2.60 o 
   0  -2   4      254.70      237.82      3.13 o 
   1  -2   4      418.55      482.30      6.40 o 
   2  -2   4     1395.29     1317.88     10.76 o 
   3  -2   4      460.11      463.46      7.10 o 
   4  -2   4       38.77       40.81      2.87 o 
   5  -2   4       30.91       27.24      3.24 o 
   6  -2   4      173.70      173.37      6.69 o 
   7  -2   4      148.30      147.31      6.50 o 
   8  -2   4        4.27        0.87      3.13 o 
  -7  -1   4      158.83      145.36      7.25 o 
  -6  -1   4      186.06      224.93      7.64 o 
  -5  -1   4       86.72       87.14      4.59 o 
  -4  -1   4        6.07        0.95      1.90 o 
  -3  -1   4        9.02        7.71      1.54 o 
  -2  -1   4     2212.31     2402.21     14.25 o 
  -1  -1   4     2188.83     2173.80     12.38 o 
   0  -1   4     1143.92     1204.22      6.35 o 
   1  -1   4     2139.39     2106.01     12.26 o 
   2  -1   4      153.50      191.05      4.07 o 
   3  -1   4       55.29       58.37      2.66 o 
   4  -1   4      192.81      239.30      5.77 o 
   5  -1   4       12.12        8.29      2.55 o 
   6  -1   4       74.91       74.16      4.68 o 
   7  -1   4       20.01       19.06      3.44 o 
   8  -1   4        0.49        1.48      2.67 o 
  -7   0   4        2.51        1.93      3.13 o 
  -6   0   4        5.13        8.40      3.12 o 
  -5   0   4       60.55       64.12      4.19 o 
  -4   0   4        2.06        3.70      1.52 o 
  -3   0   4      886.31      942.77     10.38 o 
  -2   0   4        0.87        4.74      1.25 o 
  -1   0   4      328.53      289.75      4.56 o 
   0   0   4      965.08      885.41      5.28 o 
   1   0   4      366.42      407.55      5.20 o 
   2   0   4      213.85      180.63      4.02 o 
   3   0   4      495.20      459.30      6.52 o 
   4   0   4     4489.67     4690.50     24.08 o 
   5   0   4       17.44       19.38      2.82 o 
   6   0   4      175.86      157.57      5.87 o 
   7   0   4        0.66        0.75      2.59 o 
   8   0   4        0.08        1.91      2.49 o 
  -7   1   4       25.49       33.14      4.36 o 
  -6   1   4        2.44        1.08      3.05 o 
  -5   1   4        0.01        0.55      2.55 o 
  -4   1   4      168.88      184.91      5.78 o 
  -3   1   4       46.76       62.17      3.22 o 
  -2   1   4      204.38      146.88      3.80 o 
  -1   1   4      205.11      174.84      3.71 o 
   0   1   4      375.45      375.97      2.85 o 
   1   1   4     2958.86     2632.63     53.99 o 
   2   1   4     1392.72     1442.76     10.53 o 
   3   1   4       75.31       67.32      2.95 o 
   4   1   4      642.75      554.83      8.21 o 
   5   1   4      710.22      676.48     10.35 o 
   6   1   4        0.21        2.38      2.65 o 
   7   1   4       46.20       50.74      4.27 o 
   8   1   4        7.34        6.64      2.74 o 
  -7   2   4       42.78       35.99      4.70 o 
  -6   2   4        1.00        1.81      2.92 o 
  -5   2   4      180.68      186.87      7.22 o 
  -4   2   4       14.68       20.76      2.90 o 
  -3   2   4      515.87      469.95      7.99 o 
  -2   2   4        0.93        2.10      1.48 o 
  -1   2   4        9.33        7.05      1.18 o 
   0   2   4     1510.98     1302.04      7.85 o 
   1   2   4     2805.78     2360.26     54.20 o 
   2   2   4       29.56       30.65      1.64 o 
   3   2   4      114.13      131.50      3.77 o 
   4   2   4       71.94       86.18      3.91 o 
   5   2   4      112.81      121.64      5.00 o 
   6   2   4      240.34      272.93      8.34 o 
   7   2   4       11.23        8.16      2.78 o 
   8   2   4        1.75        2.56      2.76 o 
  -7   3   4        0.00        0.27      3.03 o 
  -6   3   4       17.04       13.47      3.78 o 
  -5   3   4      110.89      130.30      6.06 o 
  -4   3   4        0.22        1.80      2.29 o 
  -3   3   4      101.03      114.63      4.49 o 
  -2   3   4      780.15      855.94     10.14 o 
  -1   3   4     1129.43     1145.46     10.75 o 
   0   3   4       31.12       27.33      4.23 o 
   1   3   4     1489.50     1559.72     11.79 o 
   2   3   4        1.76        0.00      1.33 o 
   3   3   4       42.21       37.90      1.15 o 
   4   3   4       42.61       33.32      2.72 o 
   5   3   4       28.91       29.95      3.74 o 
   6   3   4      213.39      258.60      8.17 o 
   7   3   4       11.23       13.63      3.41 o 
   8   3   4       10.05       15.16      3.83 o 
  -6   4   4        3.70        4.63      3.07 o 
  -5   4   4       76.19       89.55      5.52 o 
  -4   4   4        4.63        1.08      2.01 o 
  -3   4   4      221.16      244.61      6.54 o 
  -2   4   4     1859.69     1968.12     16.74 o 
  -1   4   4     1868.77     1957.08     15.55 o 
   0   4   4       46.32       44.31      1.84 o 
   1   4   4      281.40      253.82      5.49 o 
   2   4   4       12.41       16.28      2.11 o 
   3   4   4      283.43      332.93      6.76 o 
   4   4   4       35.52       42.79      3.03 o 
   5   4   4       12.68       14.80      3.32 o 
   6   4   4       62.19       58.27      4.53 o 
   7   4   4        8.94       11.72      3.59 o 
   8   4   4       21.22       15.05      3.97 o 
  -6   5   4        7.92        2.98      3.62 o 
  -5   5   4       67.26       69.10      4.87 o 
  -4   5   4       15.95       17.93      2.99 o 
  -3   5   4      231.60      276.95      7.55 o 
  -2   5   4      102.92      100.39      4.42 o 
  -1   5   4      134.87      162.82      5.15 o 
   0   5   4        2.65        5.42      1.34 o 
   1   5   4       80.17       73.26      3.55 o 
   2   5   4     1194.06     1160.77     13.03 o 
   3   5   4        6.58        8.81      1.83 o 
   4   5   4        1.88        8.06      2.12 o 
   5   5   4      281.89      271.52      7.87 o 
   6   5   4        0.17        2.53      2.53 o 
   7   5   4       28.05       15.72      3.93 o 
  -5   6   4        3.45        3.19      3.19 o 
  -4   6   4      127.27      124.75      6.10 o 
  -3   6   4      174.92      183.42      6.60 o 
  -2   6   4      102.17      133.89      5.46 o 
  -1   6   4       20.44       26.30      2.71 o 
   0   6   4       72.44       65.88      2.65 o 
   1   6   4      333.27      302.30      2.09 o 
   2   6   4       47.11       42.89      3.44 o 
   3   6   4      269.43      273.99      7.37 o 
   4   6   4        1.58        3.45      2.35 o 
   5   6   4       21.91       24.23      3.00 o 
   6   6   4       20.44       30.69      3.58 o 
   7   6   4       14.72       13.93      3.72 o 
  -4   7   4        0.88        1.05      2.89 o 
  -3   7   4        0.05        2.17      2.17 o 
  -2   7   4        6.54        0.00      2.71 o 
  -1   7   4       26.19       21.52      3.15 o 
   0   7   4       87.45       69.09     45.38 o 
   1   7   4        4.83        8.61      2.33 o 
   2   7   4      177.81      133.53      2.61 o 
   3   7   4        7.44        4.36      2.50 o 
   4   7   4        4.55        3.30      2.21 o 
   5   7   4        4.10        3.13      2.85 o 
   6   7   4       14.89       23.33      3.75 o 
  -4   8   4        2.80        0.63      2.63 o 
  -3   8   4        0.00        2.57      2.57 o 
  -2   8   4       15.68       20.52      3.23 o 
  -1   8   4       53.46       55.41      4.11 o 
   0   8   4       37.71       51.75      2.83 o 
   1   8   4       11.35        6.63      2.65 o 
   2   8   4      114.55      115.89      5.87 o 
   3   8   4       97.96       95.47      5.30 o 
   4   8   4       36.54       46.45      4.34 o 
   5   8   4       21.98       25.40      3.87 o 
   6   8   4        7.74        4.73      3.06 o 
  -2   9   4       11.93        9.67      2.67 o 
  -1   9   4       56.76       59.90      4.59 o 
   0   9   4       18.44       18.67      3.66 o 
   1   9   4        1.17        1.45      2.49 o 
   2   9   4        4.51        7.83      3.09 o 
   3   9   4       96.33       99.96      5.55 o 
   4   9   4       60.14       56.70      4.83 o 
   0  10   4        1.00        0.00      1.74 o 
   1  10   4        7.75        2.55      2.39 o 
   2  10   4      105.84       98.03      2.40 o 
  -2  -9   5       23.50       14.56      3.41 o 
  -1  -9   5        1.67        3.19      3.03 o 
   0  -9   5       16.62       20.78      2.51 o 
   1  -9   5        1.96        1.08      2.84 o 
   2  -9   5        1.10        2.65      2.65 o 
  -4  -8   5        0.08        0.77      2.85 o 
  -3  -8   5       29.33       43.38      4.51 o 
  -2  -8   5        2.79        3.18      3.43 o 
  -1  -8   5        7.19        2.59      2.90 o 
   0  -8   5        2.03        1.96      1.96 o 
   1  -8   5       50.73       41.18      4.19 o 
   2  -8   5        6.04        8.16      3.30 o 
   3  -8   5        0.07        0.88      2.83 o 
   4  -8   5       17.07        8.16      3.52 o 
  -5  -7   5        2.09        7.44      3.42 o 
  -4  -7   5       52.82       57.84      5.42 o 
  -3  -7   5        9.13        6.34      3.08 o 
  -2  -7   5      114.96       99.05      5.31 o 
  -1  -7   5        2.56        0.73      2.21 o 
   0  -7   5      358.65      315.86      8.39 o 
   1  -7   5      161.98      184.65      6.73 o 
   2  -7   5       85.55      105.37      5.41 o 
   3  -7   5       54.00       58.97      4.60 o 
   4  -7   5        1.27        3.38      2.63 o 
   5  -7   5        5.33        5.64      2.84 o 
  -5  -6   5       15.84       21.97      4.08 o 
  -4  -6   5       71.46       76.31      5.38 o 
  -3  -6   5       12.98       15.21      3.42 o 
  -2  -6   5      208.10      210.54      6.94 o 
  -1  -6   5        5.04        4.75      2.53 o 
   0  -6   5       92.98       98.56      4.97 o 
   1  -6   5       14.84       14.05      2.30 o 
   2  -6   5       13.71       10.51      3.13 o 
   3  -6   5        0.00        4.13      2.05 o 
   4  -6   5       22.66       21.97      3.33 o 
   5  -6   5       50.44       61.52      4.85 o 
   6  -6   5       34.49       30.89      3.87 o 
  -6  -5   5        0.05        1.05      3.28 o 
  -5  -5   5       64.39       54.30      5.04 o 
  -4  -5   5       27.88       27.31      3.82 o 
  -3  -5   5      451.02      470.36     10.07 o 
  -2  -5   5       30.64       30.30      2.92 o 
  -1  -5   5        2.76        0.14      2.07 o 
   0  -5   5      175.89      164.65      4.79 o 
   1  -5   5       69.93       62.66      3.60 o 
   2  -5   5      182.71      192.63      5.90 o 
   3  -5   5       22.60       20.81      2.99 o 
   4  -5   5       43.45       40.74      3.80 o 
   5  -5   5       48.22       48.26      4.47 o 
   6  -5   5        3.56        2.51      2.85 o 
   7  -5   5       42.20       34.94      4.00 o 
  -6  -4   5        5.64        8.25      3.61 o 
  -5  -4   5        0.54        3.14      3.14 o 
  -4  -4   5       10.21       14.46      3.00 o 
  -3  -4   5      321.96      336.59      7.89 o 
  -2  -4   5       10.82       11.38      2.58 o 
  -1  -4   5      135.67      136.29      4.46 o 
   0  -4   5      234.62      267.77      4.32 o 
   1  -4   5       14.75       17.86      2.43 o 
   2  -4   5      253.80      252.34      6.18 o 
   3  -4   5      284.02      289.65      7.01 o 
   4  -4   5       21.46       22.76      2.91 o 
   5  -4   5       23.11       22.92      3.24 o 
   6  -4   5       12.86       13.12      3.38 o 
   7  -4   5        1.28        2.36      3.12 o 
  -7  -3   5       46.68       45.05      5.00 o 
  -6  -3   5      103.15       91.60      5.72 o 
  -5  -3   5        8.46        4.87      3.08 o 
  -4  -3   5      248.24      255.36      7.34 o 
  -3  -3   5      149.64      167.68      5.38 o 
  -2  -3   5        2.59        2.59      1.77 o 
  -1  -3   5       95.07      100.63      3.79 o 
   0  -3   5      337.89      254.96    162.02 o 
   1  -3   5      130.07      135.72      4.28 o 
   2  -3   5      162.30      131.91      4.35 o 
   3  -3   5      210.32      226.09      5.65 o 
   4  -3   5        0.03        2.04      2.04 o 
   5  -3   5        3.54        4.36      2.21 o 
   6  -3   5       93.47       85.66      5.12 o 
   7  -3   5        0.09        0.23      2.65 o 
  -7  -2   5        1.83        1.26      3.41 o 
  -6  -2   5        0.80        1.36      2.75 o 
  -5  -2   5        0.03        3.44      2.39 o 
  -4  -2   5        2.29        7.36      2.02 o 
  -3  -2   5       14.02        8.99      1.97 o 
  -2  -2   5        0.07        0.92      1.43 o 
  -1  -2   5       20.51       20.40      2.55 o 
   0  -2   5      259.11      231.00      3.40 o 
   1  -2   5     3898.57     3885.14     19.60 o 
   2  -2   5       10.56        6.30      1.81 o 
   3  -2   5      611.67      605.58      8.59 o 
   4  -2   5      137.79      163.26      4.99 o 
   5  -2   5       79.16       86.99      4.60 o 
   6  -2   5      159.95      173.48      6.46 o 
   7  -2   5       26.41       22.37      3.66 o 
   8  -2   5        2.33        1.30      2.78 o 
  -7  -1   5       52.26       55.46      5.32 o 
  -6  -1   5       67.00       53.27      4.87 o 
  -5  -1   5        1.34        0.94      2.54 o 
  -4  -1   5       26.71       20.17      2.76 o 
  -3  -1   5      498.54      462.19      7.91 o 
  -2  -1   5        0.49        1.48      1.75 o 
  -1  -1   5      538.33      517.82      6.94 o 
   0  -1   5       32.54       41.03      2.19 o 
   1  -1   5       15.05       12.20      2.01 o 
   2  -1   5      204.12      193.76      4.65 o 
   3  -1   5        0.00        1.51      1.58 o 
   4  -1   5      111.65      106.08      4.18 o 
   5  -1   5      210.73      209.40      6.29 o 
   6  -1   5       40.85       45.66      3.61 o 
   7  -1   5        7.56        6.02      2.82 o 
   8  -1   5        3.74        5.57      2.59 o 
  -7   0   5       42.01       29.60      4.47 o 
  -6   0   5       23.41       33.08      4.13 o 
  -5   0   5       10.02        8.21      3.01 o 
  -4   0   5       69.04       63.30      3.89 o 
  -3   0   5      365.34      421.03      7.58 o 
  -2   0   5     1081.45     1011.72     10.16 o 
  -1   0   5      183.47      254.60      4.79 o 
   0   0   5       95.08      115.01      2.94 o 
   1   0   5      629.91      686.61      7.48 o 
   2   0   5      443.78      413.14      6.38 o 
   3   0   5      551.68      538.68      7.96 o 
   4   0   5      311.71      350.79      6.84 o 
   5   0   5      208.33      249.51      6.75 o 
   6   0   5       17.78       28.19      3.42 o 
   7   0   5       13.10       13.26      3.21 o 
   8   0   5        5.72        6.37      2.81 o 
  -7   1   5       35.12       28.01      4.72 o 
  -6   1   5      554.22      562.17     12.82 o 
  -5   1   5        4.89        7.74      2.76 o 
  -4   1   5      374.85      397.38      8.51 o 
  -3   1   5      243.65      277.53      6.33 o 
  -2   1   5      210.12      209.46      4.85 o 
  -1   1   5       28.27       38.79      2.14 o 
   0   1   5       51.95       53.47      3.16 o 
   1   1   5        7.95        4.48      1.21 o 
   2   1   5      913.23      776.88      8.65 o 
   3   1   5       37.31       29.49      2.45 o 
   4   1   5      106.84      137.94      4.54 o 
   5   1   5      103.50      108.24      4.48 o 
   6   1   5      183.42      163.37      6.10 o 
   7   1   5      133.35      124.53      5.98 o 
   8   1   5        8.78       15.53      3.36 o 
  -7   2   5        0.28        1.30      3.35 o 
  -6   2   5       21.56       22.86      3.91 o 
  -5   2   5       91.11       94.85      5.78 o 
  -4   2   5       18.86       20.82      2.82 o 
  -3   2   5        3.87        6.40      2.10 o 
  -2   2   5      680.57      764.86      9.70 o 
  -1   2   5      277.93      277.00      5.34 o 
   0   2   5     1095.42     1170.83      7.29 o 
   1   2   5      406.37      331.75      5.50 o 
   2   2   5      414.43      406.42      6.21 o 
   3   2   5      507.62      628.95      8.34 o 
   4   2   5       36.02       31.44      2.65 o 
   5   2   5        6.07        4.25      2.77 o 
   6   2   5       15.16        5.81      3.10 o 
   7   2   5        0.97        0.25      2.67 o 
   8   2   5        0.03        2.83      2.80 o 
  -6   3   5       13.67        8.91      3.80 o 
  -5   3   5       53.25       61.52      5.04 o 
  -4   3   5        3.89        3.42      2.70 o 
  -3   3   5       81.72       81.13      4.07 o 
  -2   3   5       34.01       24.16      2.66 o 
  -1   3   5       36.13       34.75      2.62 o 
   0   3   5       14.12       12.51      1.16 o 
   1   3   5      588.62      626.89      8.04 o 
   2   3   5      197.42      208.35      4.93 o 
   3   3   5       77.30       76.74      4.03 o 
   4   3   5       88.13       67.98      3.56 o 
   5   3   5       19.13       18.85      2.72 o 
   6   3   5      185.24      199.09      7.81 o 
   7   3   5       69.54       50.54      4.90 o 
   8   3   5        2.10        1.09      3.52 o 
  -6   4   5       18.50       20.08      4.28 o 
  -5   4   5       32.90       28.35      4.09 o 
  -4   4   5       24.71       28.35      3.53 o 
  -3   4   5       61.56       53.13      3.90 o 
  -2   4   5       97.43      101.78      4.37 o 
  -1   4   5      199.25      202.37      5.55 o 
   0   4   5       12.03       14.83      1.69 o 
   1   4   5       43.90       38.25      1.40 o 
   2   4   5      312.33      342.13      6.82 o 
   3   4   5      294.45      304.85      6.77 o 
   4   4   5      387.11      397.06      8.00 o 
   5   4   5       73.45       79.55      4.45 o 
   6   4   5        1.90        5.91      3.22 o 
   7   4   5       30.46       37.45      4.19 o 
   8   4   5        0.00        0.56      3.11 o 
  -6   5   5       11.71       11.48      3.44 o 
  -5   5   5        0.07        2.35      2.92 o 
  -4   5   5       53.75       56.68      4.64 o 
  -3   5   5       94.08       98.87      5.21 o 
  -2   5   5      191.69      207.71      6.45 o 
  -1   5   5        4.31        4.61      2.07 o 
   0   5   5        6.65        8.02      1.32 o 
   1   5   5      644.77      732.16     10.58 o 
   2   5   5        0.06        1.10      1.66 o 
   3   5   5        1.70        2.10      2.10 o 
   4   5   5       11.07       14.93      2.80 o 
   5   5   5       45.44       46.20      3.97 o 
   6   5   5        0.07        1.49      2.60 o 
   7   5   5        0.99        0.00      3.03 o 
  -5   6   5       24.84       17.33      3.55 o 
  -4   6   5        0.70        4.98      2.86 o 
  -3   6   5      332.23      322.88      8.88 o 
  -2   6   5       17.22       24.39      3.50 o 
  -1   6   5      225.81      248.24      7.01 o 
   0   6   5       57.75       56.09     36.79 o 
   1   6   5       66.33       64.60      3.91 o 
   2   6   5      190.09      214.18      6.63 o 
   3   6   5       30.99       23.58      2.02 o 
   4   6   5      103.75      116.37      5.45 o 
   5   6   5        0.01        2.62      2.62 o 
   6   6   5       11.98       11.46      3.13 o 
   7   6   5       10.55        9.46      3.36 o 
  -4   7   5        0.10        0.67      2.27 o 
  -3   7   5        4.87        6.32      2.51 o 
  -2   7   5       82.62       85.48      5.03 o 
  -1   7   5       39.44       49.87      3.93 o 
   0   7   5       16.99       13.75      2.02 o 
   1   7   5      418.08      405.40      9.31 o 
   2   7   5       40.78       36.88      3.85 o 
   3   7   5        0.10        2.05      2.43 o 
   4   7   5        0.02        2.58      2.43 o 
   5   7   5       37.03       36.99      4.06 o 
   6   7   5        0.01        1.12      2.67 o 
  -3   8   5       20.12       21.22      3.47 o 
  -2   8   5        9.64        9.48      2.75 o 
  -1   8   5       46.15       41.12      4.04 o 
   0   8   5       15.69       19.53      2.50 o 
   1   8   5        1.72        6.37      2.56 o 
   2   8   5       26.87       35.50      3.84 o 
   3   8   5        0.31        1.25      2.72 o 
   4   8   5       47.33       46.22      4.16 o 
   5   8   5       70.60       75.80      5.22 o 
  -2   9   5        8.72       13.28      2.88 o 
  -1   9   5        0.58        1.63      2.42 o 
   0   9   5       19.01       17.28      2.96 o 
   1   9   5       15.03       12.39      3.03 o 
   2   9   5       21.36       23.03      3.14 o 
   3   9   5       55.14       38.98      3.73 o 
   4   9   5        0.13        1.34      2.57 o 
  -1  -9   6       35.39       42.99      3.96 o 
   0  -9   6        2.10        2.89      1.72 o 
   1  -9   6        0.01        2.49      2.49 o 
  -3  -8   6        9.73       15.27      3.62 o 
  -2  -8   6        0.90        2.18      2.87 o 
  -1  -8   6        0.01        0.63      2.74 o 
   0  -8   6       17.98       16.54      2.20 o 
   1  -8   6        9.79       20.13      3.24 o 
   2  -8   6       28.62       22.31      3.72 o 
   3  -8   6       19.68       15.56      3.73 o 
   4  -8   6       11.49       15.72      3.29 o 
  -4  -7   6       56.03       51.57      5.21 o 
  -3  -7   6        0.00        6.31      2.76 o 
  -2  -7   6       78.90       79.87      4.43 o 
  -1  -7   6      346.39      329.66      8.97 o 
   0  -7   6        0.41        4.32      1.68 o 
   1  -7   6       20.09       16.71      3.48 o 
   2  -7   6       76.37       64.27      4.58 o 
   3  -7   6       17.27       17.52      3.40 o 
   4  -7   6       72.70       73.53      5.16 o 
   5  -7   6        0.85        4.27      4.27 o 
  -5  -6   6       12.94        8.89      3.45 o 
  -4  -6   6        0.83        2.13      2.93 o 
  -3  -6   6       29.16       23.10      3.12 o 
  -2  -6   6      113.55      102.87      5.56 o 
  -1  -6   6      172.51      175.43      6.39 o 
   0  -6   6       41.11       45.79      2.70 o 
   1  -6   6        2.11        3.77      2.67 o 
   2  -6   6        1.27        0.53      2.34 o 
   3  -6   6      236.44      239.55      7.75 o 
   4  -6   6       91.25       84.21      5.50 o 
   5  -6   6        7.37        6.16      3.20 o 
   6  -6   6        0.00        1.51      2.89 o 
  -6  -5   6        0.57        1.89      3.04 o 
  -5  -5   6       10.16       15.66      3.52 o 
  -4  -5   6      270.47      287.58      8.81 o 
  -3  -5   6       91.98       77.16      2.93 o 
  -2  -5   6       44.17       60.72      4.04 o 
  -1  -5   6       51.94       41.57      3.75 o 
   0  -5   6      179.66      187.12      4.32 o 
   1  -5   6      793.65      815.79     11.96 o 
   2  -5   6       48.80       51.06      3.81 o 
   3  -5   6       28.11       26.19      3.37 o 
   4  -5   6        6.93        9.54      2.53 o 
   5  -5   6       58.49       53.91      4.28 o 
   6  -5   6       16.14       19.89      3.31 o 
  -6  -4   6        0.49        2.59      3.30 o 
  -5  -4   6       31.03       40.52      4.42 o 
  -4  -4   6       34.64       45.99      4.12 o 
  -3  -4   6      264.86      315.86      8.18 o 
  -2  -4   6       75.09       70.77      4.15 o 
  -1  -4   6       37.68       41.55      3.14 o 
   0  -4   6      921.96      933.71     14.00 o 
   1  -4   6       14.06       19.40      2.17 o 
   2  -4   6      174.83      187.27      5.89 o 
   3  -4   6       20.79       16.49      2.59 o 
   4  -4   6       48.95       38.41      3.74 o 
   5  -4   6       11.33        9.42      3.28 o 
   6  -4   6       47.27       50.04      4.29 o 
   7  -4   6       23.21       20.53      3.63 o 
  -6  -3   6       46.31       52.93      4.98 o 
  -5  -3   6       78.99       78.46      5.06 o 
  -4  -3   6       73.34       74.05      4.32 o 
  -3  -3   6       45.30       51.45      3.52 o 
  -2  -3   6      202.47      187.83      5.48 o 
  -1  -3   6      526.35      538.85      8.70 o 
   0  -3   6     1027.12     1123.80      8.64 o 
   1  -3   6       16.34       10.12      2.00 o 
   2  -3   6        2.72        0.38      1.90 o 
   3  -3   6       97.55      119.51      4.62 o 
   4  -3   6      181.49      209.00      6.19 o 
   5  -3   6        3.60        2.57      2.43 o 
   6  -3   6        0.28        4.87      2.63 o 
   7  -3   6        0.01        4.87      2.48 o 
  -6  -2   6       22.20       11.82      3.83 o 
  -5  -2   6        6.96       13.99      2.87 o 
  -4  -2   6       35.96       44.67      3.98 o 
  -3  -2   6      366.61      346.34      7.52 o 
  -2  -2   6        9.14        9.55      1.92 o 
  -1  -2   6       26.70       26.40      2.47 o 
   0  -2   6       80.32       67.98      2.22 o 
   1  -2   6      336.29      275.05      6.01 o 
   2  -2   6      271.14      310.01      6.56 o 
   3  -2   6       16.63       12.85      2.45 o 
   4  -2   6      318.95      288.47      6.97 o 
   5  -2   6       41.43       37.21      3.58 o 
   6  -2   6        2.49        3.38      2.68 o 
   7  -2   6        0.51        4.18      2.47 o 
   8  -2   6        2.34        2.40      2.90 o 
  -7  -1   6        0.61        3.29      3.38 o 
  -6  -1   6       66.81       53.44      4.70 o 
  -5  -1   6      123.91      123.94      5.96 o 
  -4  -1   6       22.20       19.64      2.91 o 
  -3  -1   6       27.24       27.36      2.66 o 
  -2  -1   6      193.71      190.19      4.98 o 
  -1  -1   6       27.99       35.07      2.34 o 
   0  -1   6     1187.29     1237.48     40.36 o 
   1  -1   6      631.63      627.58      8.17 o 
   2  -1   6      179.26      178.20      4.98 o 
   3  -1   6      575.06      538.56      8.70 o 
   4  -1   6       12.30       18.94      2.50 o 
   5  -1   6      230.02      242.49      6.90 o 
   6  -1   6        3.63        5.67      2.60 o 
   7  -1   6        0.34        2.05      2.53 o 
   8  -1   6       19.38       19.46      3.44 o 
  -7   0   6       17.74       26.47      3.71 o 
  -6   0   6        3.97        1.18      3.13 o 
  -5   0   6        7.00        6.04      2.96 o 
  -4   0   6        8.33       12.21      2.39 o 
  -3   0   6        7.36       13.04      2.27 o 
  -2   0   6      263.97      299.56      6.27 o 
  -1   0   6      360.87      294.35      5.83 o 
   0   0   6       12.79       15.99      3.19 o 
   1   0   6      761.37      759.20      8.88 o 
   2   0   6     1675.60     1649.22     13.49 o 
   3   0   6        0.57        3.55      1.80 o 
   4   0   6       45.01       48.01      3.25 o 
   5   0   6        3.83        4.15      2.19 o 
   6   0   6     1072.89     1078.39     14.82 o 
   7   0   6        4.75        2.80      3.01 o 
   8   0   6       32.58       34.04      3.75 o 
  -6   1   6        0.13        3.59      3.13 o 
  -5   1   6        0.11        0.00      2.99 o 
  -4   1   6       27.01       24.23      2.28 o 
  -3   1   6      173.90      212.40      6.12 o 
  -2   1   6      790.42      767.12     10.07 o 
  -1   1   6        4.63        8.09      1.64 o 
   0   1   6      872.87      913.26     13.26 o 
   1   1   6      215.03      192.12      4.68 o 
   2   1   6      224.39      211.25      5.08 o 
   3   1   6      253.24      230.86      5.77 o 
   4   1   6       84.63       85.96      4.35 o 
   5   1   6       73.02       70.62      4.14 o 
   6   1   6      283.87      293.13      8.05 o 
   7   1   6       73.85       84.44      5.01 o 
   8   1   6       25.52       32.41      3.82 o 
  -6   2   6       62.35       59.49      5.23 o 
  -5   2   6       15.52        8.30      3.52 o 
  -4   2   6       43.96       53.82      4.12 o 
  -3   2   6       84.17       64.96      3.90 o 
  -2   2   6        0.85        2.57      1.61 o 
  -1   2   6      631.34      609.86      8.67 o 
   0   2   6      538.24      604.23     15.25 o 
   1   2   6        3.73        6.08      1.56 o 
   2   2   6      337.05      348.54      6.34 o 
   3   2   6      483.34      491.13      7.88 o 
   4   2   6      274.80      245.16      6.10 o 
   5   2   6      110.91      101.66      4.93 o 
   6   2   6       23.56       12.12      3.46 o 
   7   2   6       26.13       27.94      4.23 o 
   8   2   6        1.18        4.12      2.99 o 
  -6   3   6        1.91        0.25      3.29 o 
  -5   3   6        6.75        0.00      3.20 o 
  -4   3   6        5.36        5.72      2.37 o 
  -3   3   6       85.30       76.49      4.55 o 
  -2   3   6       53.64       50.09      3.34 o 
  -1   3   6      174.12      154.13      4.87 o 
   0   3   6      292.81      281.33      5.84 o 
   1   3   6       20.45       18.53      1.91 o 
   2   3   6       76.14       72.13      3.26 o 
   3   3   6      280.36      268.32      6.22 o 
   4   3   6      295.10      316.24      7.25 o 
   5   3   6        3.13        3.29      2.06 o 
   6   3   6       23.25       30.73      3.76 o 
   7   3   6       16.19       15.60      3.40 o 
   8   3   6        0.68        1.95      3.58 o 
  -6   4   6       29.71       25.72      3.93 o 
  -5   4   6        3.12        0.50      3.30 o 
  -4   4   6       21.52       22.94      3.58 o 
  -3   4   6      121.73      121.44      5.35 o 
  -2   4   6      195.88      178.55      6.00 o 
  -1   4   6      203.47      180.85      5.59 o 
   0   4   6      393.87      394.97     18.44 o 
   1   4   6       35.63       42.64      2.77 o 
   2   4   6      110.88      120.62      4.37 o 
   3   4   6        3.35        3.37      1.70 o 
   4   4   6        0.08        4.63      1.72 o 
   5   4   6      241.03      237.81      7.21 o 
   6   4   6       69.12       54.98      4.23 o 
   7   4   6        2.48        3.53      3.53 o 
   8   4   6       30.72       38.88      4.92 o 
  -5   5   6        6.59        7.63      3.48 o 
  -4   5   6       76.05       74.43      5.24 o 
  -3   5   6      302.24      326.09      8.87 o 
  -2   5   6      224.52      210.99      6.95 o 
  -1   5   6        1.23        1.10      2.04 o 
   0   5   6      356.48      266.27    166.86 o 
   1   5   6        0.15        0.88      1.97 o 
   2   5   6        8.39        9.24      2.58 o 
   3   5   6       10.28       15.14      2.49 o 
   4   5   6      126.14      149.37      5.76 o 
   5   5   6       72.75       92.47      4.81 o 
   6   5   6       23.81       21.37      3.21 o 
   7   5   6       44.56       52.81      4.74 o 
  -5   6   6        0.32        0.74      3.04 o 
  -4   6   6       10.27       11.62      3.56 o 
  -3   6   6        0.81        1.06      2.97 o 
  -2   6   6      843.81      863.01     13.95 o 
  -1   6   6        5.38        7.71      2.45 o 
   0   6   6      142.58      122.08      6.88 o 
   1   6   6        7.39        7.16      2.25 o 
   2   6   6       37.82       38.00      3.48 o 
   3   6   6       36.90       40.19      3.81 o 
   4   6   6        4.25        0.00      2.69 o 
   5   6   6       60.19       59.32      4.93 o 
   6   6   6        1.67        3.01      2.65 o 
   7   6   6       11.46        7.24      3.23 o 
  -4   7   6       47.36       45.17      4.68 o 
  -3   7   6       72.43       84.54      5.32 o 
  -2   7   6        0.00        1.02      2.60 o 
  -1   7   6       17.74       22.57      3.06 o 
   0   7   6       25.14       16.71      3.30 o 
   1   7   6       58.07       56.46      4.20 o 
   2   7   6      125.50      112.58      5.43 o 
   3   7   6       25.49       18.69      3.38 o 
   4   7   6      183.31      190.21      7.06 o 
   5   7   6        0.14        0.64      2.40 o 
   6   7   6        2.33        2.44      2.95 o 
  -3   8   6       49.41       47.76      4.28 o 
  -2   8   6        0.93        0.83      2.70 o 
  -1   8   6        0.03        2.22      2.15 o 
   0   8   6       22.84       27.87      2.30 o 
   1   8   6        6.07        3.75      2.60 o 
   2   8   6       68.48       71.19      4.41 o 
   3   8   6        3.09        2.82      2.82 o 
   4   8   6        2.34        2.58      2.35 o 
   5   8   6        0.20        2.00      2.65 o 
  -1   9   6       35.11       35.18      3.73 o 
   0   9   6       14.50        3.00      5.77 o 
   1   9   6       11.62       13.46      2.96 o 
   2   9   6        0.12        0.65      2.50 o 
   3   9   6       17.95       21.84      3.73 o 
   4   9   6       17.99       22.37      3.25 o 
  -2  -8   7        0.00        2.62      2.59 o 
  -1  -8   7       25.76       31.04      4.14 o 
   0  -8   7       38.10       44.86      5.38 o 
   1  -8   7        0.45        1.73      3.09 o 
   2  -8   7       19.50       15.62      3.65 o 
   3  -8   7        6.48       11.83      2.77 o 
  -4  -7   7        6.23        4.26      3.30 o 
  -3  -7   7        0.33        1.84      2.90 o 
  -2  -7   7       38.14       51.58      4.34 o 
  -1  -7   7       24.68       25.02      3.61 o 
   0  -7   7        1.23        3.11      1.77 o 
   1  -7   7        0.58        1.03      2.60 o 
   2  -7   7       78.13       75.99      5.04 o 
   3  -7   7       11.57        6.51      3.10 o 
   4  -7   7       13.30       16.76      3.26 o 
  -5  -6   7        0.46        8.21      3.05 o 
  -4  -6   7       39.00       42.23      4.66 o 
  -3  -6   7        1.98        2.63      3.18 o 
  -2  -6   7       24.69       30.79      3.61 o 
  -1  -6   7       14.99       16.50      3.24 o 
   0  -6   7       21.26       20.87      2.36 o 
   1  -6   7       69.87       67.69      4.66 o 
   2  -6   7       42.95       45.93      4.18 o 
   3  -6   7       10.56       10.27      3.16 o 
   4  -6   7       26.60       42.61      3.96 o 
   5  -6   7        0.83        1.08      3.04 o 
  -5  -5   7       44.28       46.22      4.78 o 
  -4  -5   7        6.28       12.96      3.32 o 
  -3  -5   7      289.18      221.49      7.75 o 
  -2  -5   7        4.92        3.76      2.59 o 
  -1  -5   7      413.14      351.87      8.48 o 
   0  -5   7      507.61      536.30      7.37 o 
   1  -5   7       31.60       36.53      4.08 o 
   2  -5   7       27.49       27.12      3.49 o 
   3  -5   7       49.35       44.46      4.20 o 
   4  -5   7        0.05        0.98      2.42 o 
   5  -5   7        3.46        8.07      2.65 o 
   6  -5   7        3.22        2.81      3.08 o 
  -6  -4   7        3.02       11.63      3.52 o 
  -5  -4   7       54.91       48.80      4.83 o 
  -4  -4   7       27.84       26.28      3.86 o 
  -3  -4   7       21.89       29.32      3.49 o 
  -2  -4   7      103.71      101.24      4.72 o 
  -1  -4   7      587.26      593.20     10.45 o 
   0  -4   7        4.85        3.32      1.71 o 
   1  -4   7       57.10       64.63      3.86 o 
   2  -4   7       18.83       17.51      3.06 o 
   3  -4   7        0.29        1.50      2.22 o 
   4  -4   7      266.73      285.07      7.99 o 
   5  -4   7       45.46       48.44      4.49 o 
   6  -4   7       54.36       60.61      4.66 o 
   7  -4   7        0.08        2.13      3.28 o 
  -6  -3   7        9.19        9.43      3.86 o 
  -5  -3   7        4.57        4.84      2.63 o 
  -4  -3   7      247.16      233.19      7.93 o 
  -3  -3   7        0.17        0.34      2.22 o 
  -2  -3   7      179.35      184.21      5.78 o 
  -1  -3   7       89.35       85.43      3.99 o 
   0  -3   7      241.17      260.24      7.87 o 
   1  -3   7      163.41      168.14      5.46 o 
   2  -3   7      268.40      265.57      6.85 o 
   3  -3   7        9.15        6.61      2.68 o 
   4  -3   7      171.68      145.22      5.90 o 
   5  -3   7      120.13      128.52      5.73 o 
   6  -3   7       59.88       64.38      4.49 o 
   7  -3   7       13.99        6.76      3.71 o 
  -6  -2   7        0.89        1.72      2.91 o 
  -5  -2   7       12.15        5.73      3.53 o 
  -4  -2   7      148.42      114.56      5.95 o 
  -3  -2   7        3.68        4.62      2.43 o 
  -2  -2   7        3.70        3.00      1.90 o 
  -1  -2   7      424.51      474.77      8.45 o 
   0  -2   7       10.25       13.12      1.81 o 
   1  -2   7       10.66        6.83      1.96 o 
   2  -2   7       90.39       91.79      4.12 o 
   3  -2   7      352.50      313.40      7.61 o 
   4  -2   7        6.78        4.65      2.43 o 
   5  -2   7       21.76       16.33      2.93 o 
   6  -2   7       13.19       18.71      3.09 o 
   7  -2   7       16.96        9.79      2.88 o 
  -6  -1   7        1.21        1.69      2.99 o 
  -5  -1   7       52.11       61.67      4.79 o 
  -4  -1   7        3.50        7.88      2.88 o 
  -3  -1   7       48.57       40.15      3.61 o 
  -2  -1   7       88.08       86.43      4.16 o 
  -1  -1   7       53.67       54.31      3.13 o 
   0  -1   7      216.52      171.69      4.59 o 
   1  -1   7      335.41      269.14      5.96 o 
   2  -1   7       97.32      121.05      4.45 o 
   3  -1   7      132.11      123.78      4.90 o 
   4  -1   7       26.92       31.22      3.20 o 
   5  -1   7      126.75      110.42      5.22 o 
   6  -1   7        9.65       11.35      3.32 o 
   7  -1   7        0.55        2.48      2.74 o 
   8  -1   7       13.31       10.60      3.14 o 
  -6   0   7        0.14        0.98      2.84 o 
  -5   0   7        8.65        5.41      2.55 o 
  -4   0   7       41.39       42.50      3.94 o 
  -3   0   7        0.49        2.61      1.78 o 
  -2   0   7        1.36        1.33      1.66 o 
  -1   0   7      183.61      166.78      4.96 o 
   0   0   7     3058.07     2976.13     60.86 o 
   1   0   7        5.83        9.35      1.90 o 
   2   0   7      103.92      105.58      4.13 o 
   3   0   7       81.05       65.48      3.79 o 
   4   0   7        2.21        0.97      2.54 o 
   5   0   7      280.69      263.26      7.23 o 
   6   0   7        0.06        0.19      2.74 o 
   7   0   7        3.16        3.93      2.90 o 
   8   0   7        8.50        0.86      3.13 o 
  -6   1   7        0.05        0.25      2.81 o 
  -5   1   7       12.14       10.48      3.41 o 
  -4   1   7      435.69      424.60      9.99 o 
  -3   1   7       17.03       22.15      2.82 o 
  -2   1   7      237.68      278.28      6.80 o 
  -1   1   7       61.04       56.41      2.62 o 
   0   1   7      225.32      246.65      7.47 o 
   1   1   7        0.27        1.03      1.76 o 
   2   1   7       77.90       84.88      3.68 o 
   3   1   7      194.41      190.27      5.71 o 
   4   1   7      689.54      596.46     10.64 o 
   5   1   7       34.36       32.23      3.85 o 
   6   1   7       41.15       34.54      3.71 o 
   7   1   7       22.56       21.83      3.75 o 
   8   1   7       47.55       33.95      4.28 o 
  -6   2   7        0.61        3.50      3.50 o 
  -5   2   7       28.60       25.16      4.31 o 
  -4   2   7      481.09      540.88     11.40 o 
  -3   2   7      137.65      157.53      6.00 o 
  -2   2   7       91.71       69.49      3.94 o 
  -1   2   7       25.55       23.64      2.54 o 
   0   2   7        2.09        5.40      1.32 o 
   1   2   7      397.16      426.50      7.65 o 
   2   2   7      460.79      481.75      8.12 o 
   3   2   7        2.16        0.68      1.93 o 
   4   2   7      109.71      134.55      5.22 o 
   5   2   7      200.63      169.04      6.04 o 
   6   2   7        3.27        6.41      2.95 o 
   7   2   7        2.64        2.37      2.99 o 
   8   2   7        5.53       10.53      3.02 o 
  -6   3   7       37.72       35.95      4.88 o 
  -5   3   7       15.98       15.59      3.36 o 
  -4   3   7       25.31       27.40      4.63 o 
  -3   3   7      156.46      138.55      6.15 o 
  -2   3   7        0.90        3.23      1.98 o 
  -1   3   7       30.13       34.65      3.13 o 
   0   3   7       13.96       15.62      1.47 o 
   1   3   7      430.23      378.70      7.43 o 
   2   3   7      173.40      142.59      1.84 o 
   3   3   7       88.27       99.15      4.21 o 
   4   3   7       91.10       78.79      4.09 o 
   5   3   7        0.09        2.24      2.24 o 
   6   3   7       26.20       28.97      3.56 o 
   7   3   7        0.91        0.25      2.89 o 
   8   3   7       18.02       17.27      3.65 o 
  -5   4   7       11.02       13.86      3.50 o 
  -4   4   7        1.33        1.81      2.73 o 
  -3   4   7      121.48      122.27      5.85 o 
  -2   4   7       18.89       14.30      2.78 o 
  -1   4   7       38.06       40.35      3.42 o 
   0   4   7      316.22      287.21      9.84 o 
   1   4   7       11.51       10.66      1.94 o 
   2   4   7      129.76      135.79      4.83 o 
   3   4   7      135.51      147.31      5.22 o 
   4   4   7        1.42        4.10      2.10 o 
   5   4   7       99.97       77.86      4.86 o 
   6   4   7        2.71       11.57      2.84 o 
   7   4   7        2.30        1.95      3.09 o 
  -5   5   7        2.54        0.53      3.41 o 
  -4   5   7       21.31       16.24      3.71 o 
  -3   5   7        0.41        0.44      3.27 o 
  -2   5   7       18.34       23.25      3.47 o 
  -1   5   7       13.35       12.17      2.55 o 
   0   5   7       20.53       18.34      2.51 o 
   1   5   7        5.78        3.58      2.25 o 
   2   5   7      117.87      115.94      4.88 o 
   3   5   7      113.84      120.14      4.86 o 
   4   5   7       15.54       13.10      2.69 o 
   5   5   7       51.62       62.14      4.20 o 
   6   5   7       77.50       79.57      4.43 o 
   7   5   7        0.19        3.49      2.70 o 
  -4   6   7       17.41       19.36      3.59 o 
  -3   6   7        8.58        7.99      3.13 o 
  -2   6   7       41.99       37.41      4.34 o 
  -1   6   7       63.23       67.44      4.59 o 
   0   6   7      109.11      116.12      4.73 o 
   1   6   7       98.73      109.58      4.97 o 
   2   6   7       86.40       88.81      4.78 o 
   3   6   7       33.99       31.00      3.42 o 
   4   6   7      211.32      245.69      7.78 o 
   5   6   7        1.77        8.06      2.99 o 
   6   6   7       13.79       18.39      3.63 o 
   7   6   7        0.32        3.17      2.97 o 
  -3   7   7       44.49       42.76      4.39 o 
  -2   7   7       28.61       27.92      3.47 o 
  -1   7   7        0.47        4.47      2.19 o 
   0   7   7       75.82       92.62      3.69 o 
   1   7   7      105.78      123.82      5.92 o 
   2   7   7        3.64        5.12      2.60 o 
   3   7   7       72.39       79.51      4.99 o 
   4   7   7       56.24       65.03      4.74 o 
   5   7   7        7.39        3.62      2.75 o 
   6   7   7        5.58        2.83      2.83 o 
  -2   8   7        7.96        9.57      3.02 o 
  -1   8   7       26.25       25.69      3.66 o 
   0   8   7        1.80        0.08      1.70 o 
   1   8   7       60.62       61.05      4.55 o 
   2   8   7        0.47        2.04      2.22 o 
   3   8   7       25.19       26.57      3.76 o 
   4   8   7        0.19        4.07      1.97 o 
   5   8   7       14.00        9.91      2.93 o 
   0   9   7       60.56       59.22      3.24 o 
   1   9   7        0.03        1.04      2.33 o 
   2   9   7        0.85        2.51      2.81 o 
   3   9   7        2.18        1.92      3.08 o 
  -1  -8   8       19.86       18.84      4.07 o 
   0  -8   8        0.23        0.48      4.56 o 
   1  -8   8        6.09        5.12      2.78 o 
   2  -8   8        6.44        8.19      3.13 o 
  -3  -7   8        8.38       18.25      3.34 o 
  -2  -7   8       33.08       29.93      3.93 o 
  -1  -7   8        1.62        0.00      2.53 o 
   0  -7   8       33.26       27.69      3.68 o 
   1  -7   8      264.61      258.43      8.48 o 
   2  -7   8        8.72        9.45      3.18 o 
   3  -7   8        6.65        5.40      3.15 o 
   4  -7   8        0.80        0.92      3.10 o 
  -4  -6   8        0.44        0.49      3.07 o 
  -3  -6   8       12.42       10.87      2.85 o 
  -2  -6   8        2.78        0.82      2.58 o 
  -1  -6   8       10.52        6.91      3.05 o 
   0  -6   8        8.16        9.58      2.08 o 
   1  -6   8        2.64        9.23      2.86 o 
   2  -6   8       75.17       87.15      5.32 o 
   3  -6   8        0.80        2.78      2.78 o 
   4  -6   8        6.98        4.63      3.13 o 
   5  -6   8       32.38       32.80      4.25 o 
  -5  -5   8       44.52       49.43      4.76 o 
  -4  -5   8        3.45        1.69      2.97 o 
  -3  -5   8       66.37       54.69      4.49 o 
  -2  -5   8      181.71      185.59      7.00 o 
  -1  -5   8        2.98        2.22      2.61 o 
   0  -5   8        0.32        0.79      1.83 o 
   1  -5   8      192.09      177.73      6.86 o 
   2  -5   8       13.61       16.23      3.39 o 
   3  -5   8      395.56      376.40      3.17 o 
   4  -5   8        1.05        0.00      2.93 o 
   5  -5   8       10.07        9.49      3.03 o 
   6  -5   8       20.40       23.26      3.59 o 
  -5  -4   8        2.68        0.00      3.15 o 
  -4  -4   8       15.80       11.87      3.51 o 
  -3  -4   8       36.71       41.63      3.93 o 
  -2  -4   8      164.23      167.09      6.39 o 
  -1  -4   8        0.01        0.46      2.45 o 
   0  -4   8       83.08       80.39      3.25 o 
   1  -4   8       91.50      104.04      5.08 o 
   2  -4   8      441.63      419.22      9.55 o 
   3  -4   8        2.37        0.36      3.00 o 
   4  -4   8        6.26        5.84      2.98 o 
   5  -4   8        9.75        8.17      2.96 o 
   6  -4   8        0.01        0.87      2.93 o 
  -5  -3   8       39.54       36.78      2.82 o 
  -4  -3   8      366.45      394.22     10.29 o 
  -3  -3   8       45.27       36.69      3.92 o 
  -2  -3   8        4.31        0.66      2.35 o 
  -1  -3   8      315.68      335.92      8.27 o 
   0  -3   8      135.98      131.36     12.48 o 
   1  -3   8      393.94      400.74      8.61 o 
   2  -3   8       95.93       82.13      4.71 o 
   3  -3   8        3.25        1.23      2.87 o 
   4  -3   8       86.43       80.10      5.16 o 
   5  -3   8       12.72       11.99      2.76 o 
   6  -3   8       16.98       11.22      3.43 o 
   7  -3   8        5.61       11.62      2.75 o 
  -6  -2   8       29.10       23.67      4.39 o 
  -5  -2   8       56.94       56.70      5.00 o 
  -4  -2   8       34.06       37.84      4.08 o 
  -3  -2   8       32.43       38.09      3.42 o 
  -2  -2   8      163.18      169.99      5.88 o 
  -1  -2   8      923.06      949.81     12.30 o 
   0  -2   8       49.92       45.43      2.31 o 
   1  -2   8        0.03        0.13      2.01 o 
   2  -2   8      438.13      459.52      9.30 o 
   3  -2   8       99.64       97.39      4.18 o 
   4  -2   8        0.50        2.83      2.60 o 
   5  -2   8       60.03       53.68      4.45 o 
   6  -2   8       37.46       42.32      3.99 o 
   7  -2   8        0.03        2.70      2.93 o 
  -6  -1   8        0.84        6.04      3.02 o 
  -5  -1   8        5.77       14.93      3.41 o 
  -4  -1   8       23.21       19.83      3.28 o 
  -3  -1   8      241.53      224.56      6.79 o 
  -2  -1   8       78.53       64.56      1.90 o 
  -1  -1   8       24.81       33.92      2.88 o 
   0  -1   8      254.58      235.64     14.15 o 
   1  -1   8       37.20       34.96      2.04 o 
   2  -1   8       17.38       14.63      2.39 o 
   3  -1   8      160.88      178.75      6.17 o 
   4  -1   8       18.59       13.89      2.97 o 
   5  -1   8        0.47        1.64      2.72 o 
   6  -1   8        0.51        0.75      2.85 o 
   7  -1   8        1.66        1.02      2.60 o 
  -6   0   8        0.96        1.76      2.68 o 
  -5   0   8        0.05        4.84      2.68 o 
  -4   0   8        1.84        3.41      2.64 o 
  -3   0   8       52.47       58.00      3.97 o 
  -2   0   8       64.13       67.97      3.97 o 
  -1   0   8        0.30        0.97      1.84 o 
   0   0   8        8.41        2.62      2.62 o 
   1   0   8      263.37      273.87      6.54 o 
   2   0   8      376.78      401.20      8.02 o 
   3   0   8      194.28      171.37      6.05 o 
   4   0   8      214.73      228.16      7.28 o 
   5   0   8        2.18        6.98      2.76 o 
   6   0   8       21.73       15.91      3.31 o 
   7   0   8       14.78       12.24      3.39 o 
   8   0   8      103.67       80.34      5.31 o 
  -6   1   8        5.44        0.79      3.46 o 
  -5   1   8       28.15       25.00      2.95 o 
  -4   1   8       23.96       24.86      3.70 o 
  -3   1   8       79.16       82.92      4.92 o 
  -2   1   8       85.97       80.03      4.42 o 
  -1   1   8      185.42      187.89      5.82 o 
   0   1   8      343.76      360.78      5.98 o 
   1   1   8      116.73      117.48      4.56 o 
   2   1   8      249.53      231.99      6.38 o 
   3   1   8      180.88      189.92      6.16 o 
   4   1   8       69.60       65.90      4.60 o 
   5   1   8      268.33      274.83      8.80 o 
   6   1   8        4.36        1.56      2.83 o 
   7   1   8       14.99       25.66      3.31 o 
   8   1   8       85.31       81.10      4.54 o 
  -5   2   8        0.24        2.46      2.54 o 
  -4   2   8       36.80       30.01      4.22 o 
  -3   2   8      196.81      195.43      7.03 o 
  -2   2   8        7.01       11.56      2.87 o 
  -1   2   8       26.16       30.31      3.15 o 
   0   2   8        7.30        8.67      1.96 o 
   1   2   8     1108.89     1151.92     13.11 o 
   2   2   8       19.04       21.64      2.79 o 
   3   2   8        0.12        0.16      2.12 o 
   4   2   8       14.06        9.90      3.13 o 
   5   2   8      167.79      160.69      7.04 o 
   6   2   8       64.88       75.52      5.48 o 
   7   2   8       21.75       30.07      3.54 o 
   8   2   8       17.15       17.65      3.25 o 
  -5   3   8        5.27       10.16      3.39 o 
  -4   3   8       21.24       24.32      3.85 o 
  -3   3   8       12.29       12.82      3.13 o 
  -2   3   8       44.40       49.80      3.72 o 
  -1   3   8      187.81      197.50      6.52 o 
   0   3   8      181.99      195.13      4.36 o 
   1   3   8       68.19       64.42      3.69 o 
   2   3   8        0.76        2.02      1.71 o 
   3   3   8        0.19        3.89      1.93 o 
   4   3   8       70.01       68.75      3.90 o 
   5   3   8      136.38      147.21      5.88 o 
   6   3   8       10.82       14.36      2.86 o 
   7   3   8        6.43        1.29      3.18 o 
  -5   4   8        9.63       12.50      3.65 o 
  -4   4   8       33.39       26.94      4.39 o 
  -3   4   8        1.67        6.32      2.49 o 
  -2   4   8       37.97       30.75      3.51 o 
  -1   4   8        3.90        4.27      2.54 o 
   0   4   8      145.87      156.06      6.89 o 
   1   4   8       73.99       75.13      4.22 o 
   2   4   8       79.13       83.50      4.53 o 
   3   4   8      117.53       98.14      4.58 o 
   4   4   8       41.38       31.37      3.42 o 
   5   4   8        0.20        3.94      2.18 o 
   6   4   8        1.43        2.55      2.55 o 
   7   4   8        2.43        0.45      2.58 o 
  -4   5   8        3.06        6.18      2.59 o 
  -3   5   8       46.51       49.51      4.67 o 
  -2   5   8      118.71      118.00      6.00 o 
  -1   5   8      175.63      203.44      7.03 o 
   0   5   8        6.88        7.38      5.10 o 
   1   5   8       31.71       31.59      3.64 o 
   2   5   8      188.40      190.05      6.26 o 
   3   5   8      123.04      131.53      5.61 o 
   4   5   8        1.88        2.94      2.23 o 
   5   5   8        0.41        1.00      2.39 o 
   6   5   8       22.65       21.66      3.25 o 
   7   5   8        0.06        5.25      2.40 o 
  -4   6   8        9.71        9.89      3.23 o 
  -3   6   8       38.80       43.44      4.03 o 
  -2   6   8        0.18        3.98      2.31 o 
  -1   6   8       26.50       26.53      3.37 o 
   0   6   8      147.69      152.86      5.91 o 
   1   6   8       11.73       11.91      2.99 o 
   2   6   8       76.98       78.79      4.60 o 
   3   6   8       17.37       14.83      3.24 o 
   4   6   8       90.64      103.02      5.45 o 
   5   6   8       64.09       55.48      4.42 o 
   6   6   8       14.36       13.63      3.07 o 
  -3   7   8      109.71       96.58      6.06 o 
  -2   7   8       16.28       11.33      3.44 o 
  -1   7   8       33.24       36.85      3.87 o 
   0   7   8       26.69       10.90      9.88 o 
   1   7   8        0.42        0.39      2.15 o 
   2   7   8        5.82        6.93      2.85 o 
   3   7   8        2.10        2.60      2.86 o 
   4   7   8        0.10        3.29      2.90 o 
   5   7   8        0.37        1.48      2.49 o 
   6   7   8       49.51       54.82      4.76 o 
  -1   8   8       13.02       13.12      3.05 o 
   0   8   8        1.40        0.66      2.24 o 
   1   8   8        0.01        0.83      2.54 o 
   2   8   8        0.04        2.26      2.01 o 
   3   8   8        3.83        2.98      2.98 o 
   4   8   8       13.38       19.14      3.37 o 
   1   9   8       49.03       44.05      3.84 o 
   2   9   8        0.74        1.27      2.51 o 
  -2  -7   9        4.39        5.40      2.75 o 
  -1  -7   9        1.42        0.22      2.71 o 
   0  -7   9        8.53       17.08      2.85 o 
   1  -7   9       14.42       20.98      3.62 o 
   2  -7   9        1.73        1.14      3.21 o 
   3  -7   9        3.75        9.98      2.55 o 
  -3  -6   9        0.43        0.94      2.81 o 
  -2  -6   9       42.53       51.71      4.28 o 
  -1  -6   9       21.51       30.51      3.86 o 
   0  -6   9       37.10       40.23      6.88 o 
   1  -6   9       24.51       35.16      3.74 o 
   2  -6   9       48.18       49.32      4.63 o 
   3  -6   9        0.29        0.69      2.78 o 
   4  -6   9       21.03       28.25      4.05 o 
   5  -6   9        5.99        3.45      3.41 o 
  -4  -5   9        0.00        3.21      3.21 o 
  -3  -5   9       39.57       36.40      4.27 o 
  -2  -5   9       48.47       62.93      4.58 o 
  -1  -5   9       29.47       26.54      3.19 o 
   0  -5   9       14.79       12.72      2.31 o 
   1  -5   9      239.88      227.20      7.86 o 
   2  -5   9        3.20        3.92      2.85 o 
   3  -5   9       10.57        1.49      3.46 o 
   4  -5   9        4.99        5.76      3.56 o 
   5  -5   9        5.62        7.67      3.29 o 
  -4  -4   9        2.53        2.83      3.44 o 
  -3  -4   9       16.37       25.45      3.51 o 
  -2  -4   9        0.03        3.02      3.02 o 
  -1  -4   9      103.20      109.13      5.61 o 
   0  -4   9       38.31       37.70      5.54 o 
   1  -4   9      127.31      136.06      6.40 o 
   2  -4   9       40.93       49.24      4.62 o 
   3  -4   9      103.12      119.62      6.13 o 
   4  -4   9        5.52        3.38      3.23 o 
   5  -4   9        6.82        6.54      3.26 o 
   6  -4   9        0.94        0.45      3.22 o 
  -5  -3   9        0.47        4.28      3.01 o 
  -4  -3   9      106.22      105.16      5.86 o 
  -3  -3   9       65.31       64.28      4.32 o 
  -2  -3   9       64.48       66.07      4.14 o 
  -1  -3   9      201.94      195.91      6.79 o 
   0  -3   9      364.17      380.76      9.41 o 
   1  -3   9        3.36        4.96      2.80 o 
   2  -3   9      287.29      277.77      8.33 o 
   3  -3   9        1.18        7.04      2.89 o 
   4  -3   9       17.67       12.92      3.46 o 
   5  -3   9        0.88        1.27      2.93 o 
   6  -3   9        0.50        1.95      3.06 o 
   7  -3   9       48.24       42.78      4.35 o 
  -5  -2   9       36.11       32.70      2.96 o 
  -4  -2   9        3.13       11.05      3.13 o 
  -3  -2   9        0.02        2.50      2.56 o 
  -2  -2   9      490.14      460.81      9.84 o 
  -1  -2   9       20.81       19.44      3.52 o 
   0  -2   9       11.31       13.55      1.97 o 
   1  -2   9       89.16       83.63      4.70 o 
   2  -2   9        9.89       12.07      3.01 o 
   3  -2   9      129.56      131.27      5.75 o 
   4  -2   9      123.89      123.94      5.96 o 
   5  -2   9      149.66      166.09      6.94 o 
   6  -2   9       31.28       30.31      4.03 o 
   7  -2   9        0.30        2.11      2.51 o 
  -5  -1   9       90.11       90.55      5.93 o 
  -4  -1   9        0.08        0.45      2.74 o 
  -3  -1   9       37.04       46.91      3.70 o 
  -2  -1   9        2.40        2.93      2.56 o 
  -1  -1   9      120.78      140.83      5.65 o 
   0  -1   9      227.46      227.44      4.73 o 
   1  -1   9       91.99       95.83      4.56 o 
   2  -1   9       33.37       22.76      3.18 o 
   3  -1   9      432.85      401.70      9.56 o 
   4  -1   9        1.63        3.61      2.77 o 
   5  -1   9        0.00        2.34      3.02 o 
   6  -1   9        8.88       10.70      3.53 o 
   7  -1   9        3.15        5.60      2.71 o 
  -5   0   9       12.69       15.01      3.31 o 
  -4   0   9        6.81        2.62      2.92 o 
  -3   0   9       24.81       29.50      3.67 o 
  -2   0   9      328.65      346.83      8.46 o 
  -1   0   9        4.03        5.26      2.51 o 
   0   0   9       26.16       21.00      1.91 o 
   1   0   9       31.54       32.67      3.09 o 
   2   0   9      556.22      499.28      9.88 o 
   3   0   9        0.14        2.63      2.83 o 
   4   0   9       29.63       28.48      4.00 o 
   5   0   9       16.06       23.82      4.03 o 
   6   0   9        3.88        0.90      3.14 o 
   7   0   9       27.51       22.19      3.74 o 
  -5   1   9       15.79       16.05      3.19 o 
  -4   1   9       30.70       22.93      4.06 o 
  -3   1   9        0.00        0.59      2.58 o 
  -2   1   9      215.38      203.01      6.80 o 
  -1   1   9      120.04      115.62      5.40 o 
   0   1   9       86.53       81.83      3.13 o 
   1   1   9        5.58       11.65      2.58 o 
   2   1   9      248.61      243.93      7.04 o 
   3   1   9        8.66        7.79      2.33 o 
   4   1   9      151.87      136.66      6.35 o 
   5   1   9        3.77        2.40      3.80 o 
   6   1   9        1.61       10.69      3.64 o 
   7   1   9        4.83        1.65      3.25 o 
  -5   2   9       10.47        3.81      3.49 o 
  -4   2   9        0.07        2.61      2.61 o 
  -3   2   9        1.73        1.64      3.19 o 
  -2   2   9      508.35      524.15     10.96 o 
  -1   2   9      654.99      648.73     11.46 o 
   0   2   9      319.12      297.36      8.18 o 
   1   2   9        3.43        6.01      2.13 o 
   2   2   9        0.48        2.76      1.97 o 
   3   2   9        4.33       10.48      2.53 o 
   4   2   9      120.15      126.64      5.82 o 
   5   2   9       19.33       21.48      3.91 o 
   6   2   9        2.98        3.23      3.69 o 
   7   2   9       28.77       33.54      4.02 o 
  -5   3   9        0.00        1.05      3.14 o 
  -4   3   9       29.82       37.60      4.41 o 
  -3   3   9        0.44        2.95      2.95 o 
  -2   3   9        6.03        2.41      3.07 o 
  -1   3   9      237.80      230.02      7.63 o 
   0   3   9       26.32       39.89      4.22 o 
   1   3   9       31.18       35.22      3.53 o 
   2   3   9        1.75        1.15      2.45 o 
   3   3   9      557.43      565.59     10.78 o 
   4   3   9      272.71      272.52      7.87 o 
   5   3   9        4.95        8.61      2.59 o 
   6   3   9       30.43       41.75      3.63 o 
   7   3   9        0.01        0.64      2.32 o 
  -4   4   9       14.61        9.31      3.19 o 
  -3   4   9       24.81       23.62      3.71 o 
  -2   4   9       14.51       14.62      3.30 o 
  -1   4   9       11.85       13.81      2.94 o 
   0   4   9      100.08      103.89      3.70 o 
   1   4   9       23.11       19.35      3.05 o 
   2   4   9       74.09       68.84      4.36 o 
   3   4   9        9.82        8.76      2.76 o 
   4   4   9       50.34       37.56      3.76 o 
   5   4   9       48.23       53.74      4.12 o 
   6   4   9        0.61        3.70      2.47 o 
   7   4   9        8.77        8.14      2.83 o 
  -4   5   9        8.90       12.50      3.76 o 
  -3   5   9        1.66        5.84      2.92 o 
  -2   5   9        4.60        6.37      3.03 o 
  -1   5   9        5.50        5.91      2.87 o 
   0   5   9      108.78      109.19      3.90 o 
   1   5   9        8.72       10.93      3.00 o 
   2   5   9        3.74        3.33      2.60 o 
   3   5   9       70.77       54.54      4.50 o 
   4   5   9        4.52        3.65      2.44 o 
   5   5   9       47.43       49.61      4.45 o 
   6   5   9        1.63        3.97      2.46 o 
  -3   6   9        3.91       11.59      2.96 o 
  -2   6   9       13.93       17.18      3.69 o 
  -1   6   9       54.53       48.81      4.29 o 
   0   6   9       12.16       16.61      2.31 o 
   1   6   9      235.98      203.87      3.06 o 
   2   6   9        2.82        4.32      2.70 o 
   3   6   9        4.92        8.46      2.93 o 
   4   6   9       27.28       34.39      3.61 o 
   5   6   9        5.49        3.13      2.46 o 
   6   6   9        1.78        0.42      2.56 o 
  -2   7   9       10.20       13.71      3.36 o 
  -1   7   9       19.24       23.21      3.52 o 
   0   7   9        1.43        1.52      1.87 o 
   1   7   9        4.83        8.84      2.69 o 
   2   7   9        1.83        0.00      2.48 o 
   3   7   9       80.26       82.25      5.11 o 
   4   7   9        9.14       15.40      3.46 o 
   5   7   9       75.26       71.88      4.14 o 
   0   8   9        2.83        3.96      1.81 o 
   1   8   9       17.12       14.39      3.21 o 
   2   8   9        2.89        6.76      2.49 o 
   3   8   9       79.68       83.75      5.30 o 
   4   8   9        8.27        1.05      2.86 o 
  -1  -7  10       19.76       22.78      3.67 o 
   0  -7  10        8.51        5.30      2.49 o 
   1  -7  10        0.20        3.00      3.13 o 
   2  -7  10        2.05        1.18      3.14 o 
  -2  -6  10       16.84       26.85      3.50 o 
  -1  -6  10        2.98       10.61      3.21 o 
   0  -6  10       13.89       13.00      4.80 o 
   1  -6  10        7.52        2.03      2.64 o 
   2  -6  10        2.55        3.01      3.01 o 
   3  -6  10       68.07       89.49      5.83 o 
   4  -6  10        3.37        7.34      3.34 o 
  -3  -5  10       30.82       40.26      4.72 o 
  -2  -5  10        0.92        1.52      2.81 o 
  -1  -5  10       76.56       64.55      4.92 o 
   0  -5  10      185.62      184.08      5.20 o 
   1  -5  10       23.99       25.59      3.90 o 
   2  -5  10        0.73        3.13      3.01 o 
   3  -5  10        1.61        1.60      3.07 o 
   4  -5  10       11.44        8.66      3.85 o 
   5  -5  10       84.25       67.36      5.23 o 
  -4  -4  10        0.03        0.51      3.15 o 
  -3  -4  10        4.23        3.56      2.93 o 
  -2  -4  10       10.41        8.48      3.45 o 
  -1  -4  10       20.45       25.13      3.22 o 
   0  -4  10        9.12       10.21      4.03 o 
   1  -4  10      289.60      295.07      9.01 o 
   2  -4  10        5.63        3.88      3.32 o 
   3  -4  10       87.97       82.35      5.75 o 
   4  -4  10       48.72       40.37      4.92 o 
   5  -4  10        9.46       12.09      3.82 o 
   6  -4  10        5.30        7.57      3.49 o 
  -4  -3  10        3.45        5.00      3.07 o 
  -3  -3  10       28.51       23.98      3.87 o 
  -2  -3  10       63.98       69.56      4.75 o 
  -1  -3  10       43.24       26.90      3.76 o 
   0  -3  10       27.45       21.28      2.54 o 
   1  -3  10        0.18        1.39      2.69 o 
   2  -3  10       45.53       52.02      4.30 o 
   3  -3  10       76.31       77.24      4.88 o 
   4  -3  10       30.14       27.97      4.42 o 
   5  -3  10       22.74       24.92      4.04 o 
   6  -3  10       18.86       20.82      4.31 o 
  -4  -2  10       14.12       21.68      3.76 o 
  -3  -2  10       96.36       92.34      5.68 o 
  -2  -2  10       81.37       88.61      5.37 o 
  -1  -2  10        0.18        0.95      2.63 o 
   0  -2  10      308.00      302.18     16.43 o 
   1  -2  10      596.07      574.28     11.53 o 
   2  -2  10       22.18       30.32      3.84 o 
   3  -2  10       15.41       10.65      3.63 o 
   4  -2  10       22.85       30.37      4.21 o 
   5  -2  10        4.74        8.13      3.49 o 
   6  -2  10        0.83        2.54      2.96 o 
   7  -2  10        5.61        4.39      3.29 o 
  -5  -1  10      116.75      105.50      6.93 o 
  -4  -1  10       33.36       36.97      4.53 o 
  -3  -1  10        7.53        9.71      3.07 o 
  -2  -1  10       21.02       21.95      3.37 o 
  -1  -1  10      244.39      238.90      7.50 o 
   0  -1  10       68.85       65.94      3.16 o 
   1  -1  10        7.75        0.71      2.46 o 
   2  -1  10        2.76        0.00      2.79 o 
   3  -1  10        1.89        3.22      2.88 o 
   4  -1  10      152.37      159.36      6.86 o 
   5  -1  10       70.53       71.50      5.51 o 
   6  -1  10       64.45       59.86      5.34 o 
   7  -1  10       11.70       10.62      3.43 o 
  -5   0  10        5.59       10.25      3.11 o 
  -4   0  10        0.24        3.46      2.61 o 
  -3   0  10        0.73        4.58      2.83 o 
  -2   0  10       42.55       40.87      4.29 o 
  -1   0  10      310.19      317.87      8.42 o 
   0   0  10        3.88        2.80      1.74 o 
   1   0  10       61.04       60.67      4.25 o 
   2   0  10       94.05       88.02      5.07 o 
   3   0  10       11.68       15.32      3.13 o 
   4   0  10        1.44        2.57      3.19 o 
   5   0  10       84.27       95.39      6.46 o 
   6   0  10       26.95       28.13      4.51 o 
   7   0  10        0.08        3.17      3.17 o 
  -5   1  10        1.37        2.02      3.53 o 
  -4   1  10       10.89        5.18      3.33 o 
  -3   1  10       69.75       68.98      4.90 o 
  -2   1  10       37.92       33.84      3.99 o 
  -1   1  10      145.42      131.52      6.18 o 
   0   1  10       55.99       61.63      4.93 o 
   1   1  10        0.52        2.46      2.31 o 
   2   1  10       31.80       35.39      3.50 o 
   3   1  10       25.90       30.12      3.63 o 
   4   1  10        2.50        1.91      3.00 o 
   5   1  10       17.80       18.32      3.76 o 
   6   1  10        0.18        3.82      3.82 o 
   7   1  10        7.46        6.28      3.48 o 
  -4   2  10       26.87       34.03      4.26 o 
  -3   2  10       27.66       35.51      3.67 o 
  -2   2  10       92.23       89.13      5.47 o 
  -1   2  10       17.94       26.03      3.66 o 
   0   2  10       16.54       17.68      2.39 o 
   1   2  10      184.40      189.56      6.68 o 
   2   2  10        3.67        6.99      2.79 o 
   3   2  10      156.08      180.43      6.74 o 
   4   2  10       13.17       23.63      3.75 o 
   5   2  10        8.55        8.77      3.04 o 
   6   2  10        0.15        0.54      3.51 o 
   7   2  10        3.53        2.22      4.78 o 
  -4   3  10       27.90       26.87      4.47 o 
  -3   3  10        9.55        7.34      3.62 o 
  -2   3  10       39.54       35.57      4.17 o 
  -1   3  10        4.99        8.16      2.82 o 
   0   3  10      118.50      126.57      6.09 o 
   1   3  10       29.31       24.51      3.40 o 
   2   3  10       88.53       89.15      5.12 o 
   3   3  10       68.09       74.58      4.79 o 
   4   3  10       58.49       62.92      4.77 o 
   5   3  10       73.85       83.01      5.31 o 
   6   3  10       15.02       23.50      3.55 o 
   7   3  10       20.38       17.75      3.24 o 
  -4   4  10       12.84        6.95      3.82 o 
  -3   4  10        0.57        0.51      3.05 o 
  -2   4  10        1.09        4.43      2.49 o 
  -1   4  10        5.09        6.08      3.18 o 
   0   4  10      159.23      167.38     12.59 o 
   1   4  10       40.68       38.31      3.72 o 
   2   4  10       19.94       15.85      3.40 o 
   3   4  10        1.21        0.78      2.58 o 
   4   4  10       49.58       37.85      4.16 o 
   5   4  10       32.91       34.28      3.72 o 
   6   4  10        9.99        9.51      2.93 o 
   7   4  10        8.09        8.81      3.03 o 
  -3   5  10        5.92        3.56      3.56 o 
  -2   5  10       12.72       11.63      3.08 o 
  -1   5  10      135.75      157.43      7.42 o 
   0   5  10       49.17       53.33      3.35 o 
   1   5  10       44.34       44.51      4.28 o 
   2   5  10       18.75       19.79      3.60 o 
   3   5  10       42.68       38.62      3.91 o 
   4   5  10      117.41      130.54      6.16 o 
   5   5  10        8.72       16.64      3.17 o 
   6   5  10        5.84        5.24      2.41 o 
  -2   6  10        0.97        2.96      2.77 o 
  -1   6  10       38.21       35.44      4.37 o 
   0   6  10        2.23        0.31      1.81 o 
   1   6  10       40.89       30.91      3.88 o 
   2   6  10      125.98      129.20      6.29 o 
   3   6  10        0.03        0.21      2.74 o 
   4   6  10       21.81       26.31      3.13 o 
   5   6  10        3.79        4.19      2.67 o 
  -1   7  10        4.60        4.51      3.14 o 
   0   7  10        2.15        3.41      1.97 o 
   1   7  10       33.57       34.77      3.93 o 
   2   7  10        1.66        0.65      2.72 o 
   3   7  10        5.47        0.65      2.93 o 
   4   7  10        0.25        5.05      2.24 o 
   1   8  10       18.66       19.18      3.47 o 
   2   8  10        0.01        2.59      2.30 o 
  -1  -6  11        1.02        2.04      3.14 o 
   0  -6  11       20.28       23.50      5.79 o 
   1  -6  11       49.80       54.53      4.94 o 
   2  -6  11        5.49        4.83      3.42 o 
   3  -6  11        4.68        0.49      2.69 o 
  -2  -5  11        4.61        1.36      2.90 o 
  -1  -5  11        6.24        0.91      3.41 o 
   0  -5  11       36.37       35.85      3.47 o 
   1  -5  11        0.86        1.39      2.67 o 
   2  -5  11        3.24        1.41      3.13 o 
   3  -5  11       92.63       94.20      6.33 o 
   4  -5  11       11.21       12.94      3.95 o 
  -3  -4  11        1.00        2.05      2.94 o 
  -2  -4  11       16.50       16.36      3.99 o 
  -1  -4  11       54.85       63.40      4.71 o 
   0  -4  11        0.05        0.36      1.94 o 
   1  -4  11        1.18        2.02      3.12 o 
   2  -4  11       31.19       27.15      2.66 o 
   3  -4  11      109.54      116.31      6.21 o 
   4  -4  11        0.00        1.21      3.50 o 
   5  -4  11       89.93       91.70      6.25 o 
  -3  -3  11        7.59       14.91      3.41 o 
  -2  -3  11       40.36       37.65      4.30 o 
  -1  -3  11        3.54        7.56      2.91 o 
   0  -3  11      124.30      101.79      4.10 o 
   1  -3  11        2.76        4.16      3.09 o 
   2  -3  11       10.98       16.41      4.02 o 
   3  -3  11        1.47        2.12      3.42 o 
   4  -3  11       70.29       79.46      5.58 o 
   5  -3  11        6.71        4.21      4.11 o 
   6  -3  11       26.37       30.02      4.34 o 
  -4  -2  11        0.39        3.60      2.84 o 
  -3  -2  11        0.00        2.01      2.81 o 
  -2  -2  11       28.17       19.56      3.73 o 
  -1  -2  11      179.89      170.23      6.97 o 
   0  -2  11       26.94       28.17      2.52 o 
   1  -2  11       70.79       81.93      5.37 o 
   2  -2  11        0.50        1.08      3.31 o 
   3  -2  11       40.25       51.86      4.78 o 
   4  -2  11        0.51        1.93      3.41 o 
   5  -2  11        8.22        5.79      3.65 o 
   6  -2  11        3.59        5.96      3.22 o 
  -4  -1  11        2.96        0.47      2.94 o 
  -3  -1  11        2.27        5.11      2.79 o 
  -2  -1  11       17.06       12.05      3.49 o 
  -1  -1  11      102.23      116.58      6.20 o 
   0  -1  11       60.58       56.56      3.21 o 
   1  -1  11      146.20      169.98      6.81 o 
   2  -1  11       24.14       28.21      3.35 o 
   3  -1  11        1.98        7.30      3.16 o 
   4  -1  11        1.87        2.87      3.60 o 
   5  -1  11       12.09       14.83      4.12 o 
   6  -1  11        0.02        3.13      3.59 o 
  -4   0  11        7.93        5.48      3.39 o 
  -3   0  11      143.14      135.06      6.70 o 
  -2   0  11       34.59       38.28      4.13 o 
  -1   0  11      102.98       97.14      5.88 o 
   0   0  11      146.04      109.95     73.76 o 
   1   0  11       25.30       26.41      3.77 o 
   2   0  11      131.95      125.54      6.02 o 
   3   0  11       98.20      104.01      5.80 o 
   4   0  11       94.46       95.10      6.27 o 
   5   0  11       76.19       65.28      6.03 o 
   6   0  11       11.66        8.66      4.32 o 
   7   0  11        8.51        4.12      3.51 o 
  -4   1  11        4.50        9.19      2.80 o 
  -3   1  11       11.12       15.38      3.18 o 
  -2   1  11       50.76       53.58      4.41 o 
  -1   1  11       12.87       24.14      3.65 o 
   0   1  11      220.52      204.92      6.85 o 
   1   1  11       71.39       57.49      4.75 o 
   2   1  11      170.21      157.02      6.66 o 
   3   1  11       43.96       45.29      4.08 o 
   4   1  11       64.08       65.74      5.36 o 
   5   1  11       54.26       60.18      5.44 o 
   6   1  11        1.09        3.49      3.91 o 
   7   1  11        0.17        6.17      3.68 o 
  -4   2  11        0.59        1.47      3.18 o 
  -3   2  11        1.89        0.96      3.49 o 
  -2   2  11       22.67       28.50      3.75 o 
  -1   2  11        0.16        2.76      3.22 o 
   0   2  11      299.36      309.37      6.25 o 
   1   2  11      281.83      262.04      8.43 o 
   2   2  11      114.29      112.54      5.75 o 
   3   2  11       46.27       40.07      4.50 o 
   4   2  11       12.07       16.83      3.71 o 
   5   2  11       15.78        6.51      3.89 o 
   6   2  11       19.42       25.60      4.65 o 
   7   2  11        0.85        3.09      3.92 o 
  -3   3  11        4.56        0.76      3.29 o 
  -2   3  11       56.59       63.49      5.09 o 
  -1   3  11        8.30        8.02      3.35 o 
   0   3  11       36.25       38.21      5.11 o 
   1   3  11      174.35      173.58      6.93 o 
   2   3  11        4.49        3.73      2.98 o 
   3   3  11       42.07       50.92      4.24 o 
   4   3  11       27.31       33.88      3.96 o 
   5   3  11        5.51        5.46      3.14 o 
   6   3  11       28.62       29.50      4.42 o 
  -3   4  11       24.91       21.94      4.61 o 
  -2   4  11        0.97        0.51      2.92 o 
  -1   4  11       74.89       56.83      5.33 o 
   0   4  11        1.45        5.25      2.01 o 
   1   4  11       15.69       16.45      3.49 o 
   2   4  11        0.48        2.12      2.54 o 
   3   4  11        0.07        3.13      3.13 o 
   4   4  11       13.22       13.66      3.24 o 
   5   4  11        7.36       10.29      2.84 o 
   6   4  11        1.62        1.95      2.80 o 
  -2   5  11       25.28       21.46      4.36 o 
  -1   5  11       31.76       38.63      4.36 o 
   0   5  11        8.99        8.06      4.19 o 
   1   5  11        3.39        2.48      2.80 o 
   2   5  11      210.40      195.78      8.04 o 
   3   5  11       59.77       49.02      4.69 o 
   4   5  11       50.11       50.84      4.60 o 
   5   5  11       26.99       21.71      3.80 o 
  -1   6  11        2.60        2.21      3.12 o 
   0   6  11        8.63        7.29      2.18 o 
   1   6  11       22.59       30.85      3.76 o 
   2   6  11       10.94       10.06      3.62 o 
   3   6  11      110.47       80.77      5.53 o 
   4   6  11        1.16        3.86      2.57 o 
   5   6  11        2.10        1.69      2.49 o 
   0   7  11       47.09       47.71      8.19 o 
   1   7  11        0.60        2.08      2.63 o 
   2   7  11        9.61        9.18      2.50 o 
   3   7  11       13.32       13.92      2.71 o 
  -1  -5  12        5.59        5.87      3.26 o 
   0  -5  12        0.12        0.41      2.51 o 
   1  -5  12        0.04        3.81      3.81 o 
   2  -5  12       55.02       43.83      4.88 o 
   3  -5  12        4.24       10.46      3.56 o 
  -2  -4  12        2.18        4.65      2.50 o 
  -1  -4  12       10.26       14.10      3.36 o 
   0  -4  12       10.65       11.36      2.74 o 
   1  -4  12        0.80        0.97      3.12 o 
   2  -4  12       72.80       76.49      6.75 o 
   3  -4  12       32.06       34.94      4.37 o 
   4  -4  12        7.45        2.04      3.69 o 
  -2  -3  12       20.38       13.00      3.53 o 
  -1  -3  12       44.28       42.76      4.34 o 
   0  -3  12      120.17      131.72     16.36 o 
   1  -3  12        0.04        2.11      3.57 o 
   2  -3  12        4.98        7.98      3.32 o 
   3  -3  12       50.24       65.32      5.45 o 
   4  -3  12       20.00       15.47      4.50 o 
   5  -3  12        0.08        0.26      3.62 o 
  -3  -2  12        0.91        1.62      2.63 o 
  -2  -2  12       41.89       40.76      4.58 o 
  -1  -2  12       24.48       24.61      3.99 o 
   0  -2  12       39.98       33.38      2.75 o 
   1  -2  12      104.75      117.86      6.50 o 
   2  -2  12      144.58      145.77      6.97 o 
   3  -2  12      102.88      112.41      6.48 o 
   4  -2  12        3.58        5.67      3.68 o 
   5  -2  12       13.90       16.00      4.13 o 
  -3  -1  12       24.16       26.51      3.77 o 
  -2  -1  12        0.71        3.18      3.24 o 
  -1  -1  12       11.75       12.64      3.28 o 
   0  -1  12       22.94       19.50      3.73 o 
   1  -1  12       80.27       92.72      5.86 o 
   2  -1  12        7.63       10.02      3.15 o 
   3  -1  12        2.40        5.99      3.15 o 
   4  -1  12       63.01       67.48      5.27 o 
   5  -1  12        6.19       14.57      4.45 o 
   6  -1  12       42.89       35.45      5.26 o 
  -3   0  12       38.34       39.90      4.50 o 
  -2   0  12       63.31       52.91      4.75 o 
  -1   0  12       67.92       65.32      5.05 o 
   0   0  12       41.08       36.55      3.22 o 
   1   0  12       43.28       40.01      4.53 o 
   2   0  12        1.37        1.99      3.28 o 
   3   0  12        0.50        0.95      3.12 o 
   4   0  12       10.40        5.72      3.48 o 
   5   0  12        1.22        2.41      3.62 o 
   6   0  12        4.68        7.58      3.80 o 
  -3   1  12        5.06        2.40      3.57 o 
  -2   1  12       13.64       14.99      3.38 o 
  -1   1  12       74.54       60.06      4.96 o 
   0   1  12        7.63        8.27      2.50 o 
   1   1  12        1.19        0.00      2.74 o 
   2   1  12       25.86       31.36      3.95 o 
   3   1  12       35.28       37.63      4.36 o 
   4   1  12       71.46       74.75      5.74 o 
   5   1  12        3.43        6.02      4.14 o 
   6   1  12        3.83        0.27      3.61 o 
  -3   2  12       10.76       10.32      3.35 o 
  -2   2  12      142.69      150.94      7.12 o 
  -1   2  12        0.37        1.83      2.77 o 
   0   2  12       73.71       69.38      3.57 o 
   1   2  12       31.71       27.03      4.10 o 
   2   2  12       18.72       17.17      3.65 o 
   3   2  12       15.25       16.68      3.94 o 
   4   2  12       18.32       17.66      4.24 o 
   5   2  12       32.56       41.03      4.86 o 
   6   2  12        3.96        3.86      3.65 o 
  -3   3  12        2.74        3.78      3.08 o 
  -2   3  12       34.76       42.11      4.79 o 
  -1   3  12       19.49       19.95      4.00 o 
   0   3  12        2.14        1.91      2.65 o 
   1   3  12       22.00       25.56      3.74 o 
   2   3  12        2.67        8.82      3.15 o 
   3   3  12        5.73        1.85      3.49 o 
   4   3  12        1.95        2.90      2.84 o 
   5   3  12        3.98        8.58      3.41 o 
   6   3  12        0.72        2.10      3.32 o 
  -2   4  12        0.16        7.59      2.85 o 
  -1   4  12        0.34        8.63      3.03 o 
   0   4  12        5.54        5.63      2.16 o 
   1   4  12        1.17        1.37      2.46 o 
   2   4  12        7.77       11.53      2.90 o 
   3   4  12        0.10        5.78      2.96 o 
   4   4  12       30.35       25.20      3.82 o 
   5   4  12        0.95        3.31      3.31 o 
  -1   5  12       43.91       37.09      4.73 o 
   0   5  12        0.17        2.18      2.18 o 
   1   5  12       59.45       63.79      5.22 o 
   2   5  12        4.00       10.05      3.30 o 
   3   5  12       92.80       85.87      5.91 o 
   4   5  12       15.51       17.01      3.40 o 
   5   5  12        4.68        7.76      2.59 o 
   0   6  12       12.10       13.46      2.21 o 
   1   6  12        1.01        3.38      2.65 o 
   2   6  12        6.85        5.62      2.94 o 
   3   6  12       20.89       27.35      3.75 o 
   4   6  12       44.40       53.97      4.49 o 
   0  -4  13       71.82       73.63      4.11 o 
   1  -4  13       22.84       31.00      4.36 o 
   2  -4  13        0.30        2.29      3.46 o 
   3  -4  13        5.36        8.55      3.56 o 
  -1  -3  13        6.25       10.12      3.32 o 
   0  -3  13        5.16        7.32      2.52 o 
   1  -3  13        6.80        6.72      2.87 o 
   2  -3  13       29.15       35.40      4.58 o 
   3  -3  13        0.99        9.15      3.67 o 
   4  -3  13       38.98       41.61      4.81 o 
  -2  -2  13       12.37       18.26      3.75 o 
  -1  -2  13        1.41        0.72      3.26 o 
   0  -2  13        0.43        1.50      2.02 o 
   1  -2  13        0.66        5.60      2.60 o 
   2  -2  13       69.84       63.90      5.64 o 
   3  -2  13       24.28       15.34      4.23 o 
   4  -2  13       34.34       28.01      5.04 o 
   5  -2  13        1.59        4.94      3.74 o 
  -2  -1  13       30.96       34.76      4.44 o 
  -1  -1  13       54.55       47.05      4.66 o 
   0  -1  13        3.26        1.74      3.54 o 
   1  -1  13        1.28        1.44      2.67 o 
   2  -1  13        9.75       13.94      3.55 o 
   3  -1  13       33.43       28.25      5.01 o 
   4  -1  13       21.79       27.77      4.42 o 
   5  -1  13        8.30       13.07      4.51 o 
  -2   0  13       18.36       18.98      3.35 o 
  -1   0  13        1.57        2.74      2.74 o 
   0   0  13        5.34       11.63      2.16 o 
   1   0  13       41.89       36.55      3.00 o 
   2   0  13       83.46       95.27      6.01 o 
   3   0  13        0.50        0.24      3.28 o 
   4   0  13        3.39        5.23      4.01 o 
   5   0  13        0.04        2.47      3.39 o 
  -2   1  13       13.29       14.15      3.81 o 
  -1   1  13       69.26       67.18      5.39 o 
   0   1  13       56.20       62.02      3.67 o 
   1   1  13        0.22        3.04      3.09 o 
   2   1  13       24.56       16.37      4.16 o 
   3   1  13        0.95        0.00      3.30 o 
   4   1  13        7.37       15.47      3.32 o 
   5   1  13        4.31        4.85      3.86 o 
  -2   2  13       33.69       23.99      4.53 o 
  -1   2  13        0.03        3.36      3.34 o 
   0   2  13        0.25        2.75      1.85 o 
   1   2  13        6.88        5.40      3.40 o 
   2   2  13      296.73      323.45      9.99 o 
   3   2  13       23.67       19.64      4.18 o 
   4   2  13      140.00      135.78      7.52 o 
   5   2  13        4.01        4.81      3.20 o 
  -1   3  13        1.90        6.92      3.01 o 
   0   3  13       65.99       78.72      3.97 o 
   1   3  13        0.08        3.83      2.47 o 
   2   3  13        0.01        0.74      2.92 o 
   3   3  13      151.72      167.42      8.02 o 
   4   3  13        1.93        3.28      3.55 o 
   5   3  13        2.35        1.31      3.14 o 
  -1   4  13       12.65       21.22      3.70 o 
   0   4  13        3.38        3.46      2.36 o 
   1   4  13       34.04       35.05      4.42 o 
   2   4  13        9.48       11.44      3.08 o 
   3   4  13        4.35        9.98      3.08 o 
   4   4  13       13.20        8.06      3.25 o 
   0   5  13        4.10        3.07      3.03 o 
   1   5  13        4.75        9.66      3.01 o 
   2   5  13        9.48       10.73      3.39 o 
   3   5  13       21.44       23.03      3.62 o 
   1  -3  14       26.95       12.51      4.42 o 
   2  -3  14       33.14       42.29      4.92 o 
   0  -2  14        6.36        0.44      2.32 o 
   1  -2  14       53.83       71.28      5.58 o 
   2  -2  14        0.05        1.82      3.31 o 
   3  -2  14        5.52        8.55      3.63 o 
  -1  -1  14       48.46       44.07      4.54 o 
   0  -1  14       56.31       65.25      6.89 o 
   1  -1  14       13.90       17.96      3.18 o 
   2  -1  14        3.49        9.99      3.74 o 
   3  -1  14       98.34       87.90      6.29 o 
   4  -1  14        6.19        9.32      3.76 o 
  -1   0  14        2.13        0.98      2.99 o 
   0   0  14        9.24        7.84      2.45 o 
   1   0  14        8.90        2.97      3.30 o 
   2   0  14        7.12       12.82      3.74 o 
   3   0  14        8.72        8.58      3.55 o 
   4   0  14        2.28        5.37      3.69 o 
  -1   1  14        0.68        3.40      2.80 o 
   0   1  14        0.88        0.55      2.18 o 
   1   1  14       21.62       23.69      4.17 o 
   2   1  14        3.60        1.99      3.52 o 
   3   1  14       28.32       19.19      4.42 o 
   4   1  14        0.19        2.38      3.75 o 
   0   2  14       36.76       29.83      3.11 o 
   1   2  14        2.87        1.48      3.55 o 
   2   2  14       16.50       14.39      3.73 o 
   3   2  14        4.44        2.02      3.20 o 
   4   2  14       29.81       33.75      4.31 o 
   0   3  14        0.02        1.03      2.14 o 
   1   3  14        2.38        0.49      3.28 o 
   2   3  14        5.58        6.73      3.14 o 
   3   3  14        4.25        5.30      3.42 o 
   4   3  14        3.66        7.96      3.46 o 
   1   4  14        5.91        2.00      3.47 o 
   2   4  14        0.24        0.75      2.91 o 
                                                 
